# Supplementary material for: Cyclo­linopeptide A methanol solvate
Source: Acta Crystallogr Sect E Struct Rep Online. 2009 Jul 18;65(Pt 8):o1913–4. doi: 10.1107/S1600536809026841 (PMC2977324; doi:10.1107/S1600536809026841)
Supplement: Supplementary file 1 [file e-65-o1913-sup1.cif]

##############################################################################
###                                                                        ###
###        Electronic paper (Acta Crystallographica Section E)             ###
###                                                                        ###
##############################################################################
#                                                                            #
# This CIF contains the data in a paper accepted for publication in Acta     #
# Crystallographica Section E. It conforms to the requirements of Notes      #
# for Authors for Section E, and has been peer reviewed under the auspices   #
# of the IUCr Commission on Journals.                                        #
#                                                                            #
# Full details of the Crystallographic Information File format               #
# are given in the paper "The Crystallographic Information File (CIF):       #
# a New Standard Archive File for Crystallography" by S. R. Hall, F. H.      #
# Allen and I. D. Brown [Acta Cryst. (1991), A47, 655-685].                  #
#                                                                            #
# The current version of the core CIF dictionary is obtainable from          #
# ftp://ftp.iucr.org/pub/cif_core.dic. The current version number is 2.4.    #
#                                                                            #
# Software is freely available for graphical display of the structure(s) in  #
# this CIF.  For information consult the CIF home page http://www.iucr.org/  #
# cif/home.html                                                              #
#                                                                            #
# This file may be used for bona fide research purposes within the           #
# scientific community so long as proper attribution is given to the journal # 
# article from which it was obtained.                                        #
#                                                                            #
##############################################################################
                                             
data_I
_audit_creation_method     SHELXL-97
_chemical_name_systematic
;
Cyclolinopeptide A methanol solvate
;
_chemical_name_common
;
<i>cyclo</i>-(Pro-Pro-Phe-Phe-Leu-Ile-Ile-Leu-Val)
;
_chemical_formula_moiety     'C57 H85 N9 O9, C H4 O'
_chemical_formula_sum     'C58 H89 N9 O10'
_chemical_formula_iupac     'C57 H85 N9 O9, C H4 O'
_chemical_formula_weight     1072.38
_chemical_melting_point     ?
_symmetry_cell_setting     orthorhombic
_symmetry_space_group_name_H-M     'P 21 21 21'
_symmetry_space_group_name_Hall     'P 2ac 2ab'
loop_
    _symmetry_equiv_pos_as_xyz
    'x, y, z'
    '-x+1/2, -y, z+1/2'
    'x+1/2, -y+1/2, -z'
    '-x, y+1/2, -z+1/2'
_cell_length_a     9.8650(4)
_cell_length_b     22.6135(5)
_cell_length_c     26.5723(10)
_cell_angle_alpha     90.00
_cell_angle_beta     90.00
_cell_angle_gamma     90.00
_cell_volume     5927.8(4)
_cell_formula_units_Z     4
_cell_measurement_reflns_used     5719
_cell_measurement_theta_min     0.998
_cell_measurement_theta_max     25.028
_cell_measurement_temperature     173(2)
_exptl_crystal_description     rod
_exptl_crystal_colour     colourless
_exptl_crystal_size_max     0.20
_exptl_crystal_size_mid     0.05
_exptl_crystal_size_min     0.05
_exptl_crystal_density_diffrn     1.202
_exptl_crystal_density_meas     ?
_exptl_crystal_density_method     'not measured'
_exptl_crystal_F_000     2320
_exptl_absorpt_coefficient_mu     0.083
_exptl_absorpt_correction_type     none
_exptl_absorpt_process_details     ?
_exptl_absorpt_correction_T_min     ?
_exptl_absorpt_correction_T_max     ?
_exptl_special_details
;
;
_diffrn_ambient_temperature     173(2)
_diffrn_radiation_type     MoK\a
_diffrn_radiation_wavelength     0.71073
_diffrn_radiation_source     'fine-focus sealed tube'
_diffrn_radiation_monochromator     'horizonally mounted graphite crystal'
_diffrn_measurement_device     'Nonius KappaCCD'
_diffrn_measurement_method     '\f scans and \w scans with \k offsets'
_diffrn_detector_area_resol_mean     9
_diffrn_reflns_number     10352
_diffrn_reflns_av_R_equivalents     0.0699
_diffrn_reflns_av_sigmaI/netI     0.0828
_diffrn_reflns_theta_min     2.47
_diffrn_reflns_theta_max     25.02
_diffrn_reflns_theta_full     25.02
_diffrn_measured_fraction_theta_max     0.998
_diffrn_measured_fraction_theta_full     0.998
_diffrn_reflns_limit_h_min     -11
_diffrn_reflns_limit_h_max     11
_diffrn_reflns_limit_k_min     -26
_diffrn_reflns_limit_k_max     26
_diffrn_reflns_limit_l_min     -31
_diffrn_reflns_limit_l_max     31
_diffrn_standards_number     0
_diffrn_standards_interval_count     0
_diffrn_standards_interval_time     0
_diffrn_standards_decay_%     0
_refine_special_details
;
Refinement of <i>F</i>^2^ against ALL reflections. The weighted <i>R</i>-factor
<i>wR</i> and goodness of fit <i>S</i> are based on <i>F</i>^2^, conventional
<i>R</i>-factors <i>R</i> are based on <i>F</i>, with <i>F</i> set to zero for
negative <i>F</i>^2^. The threshold expression of <i>F</i>^2^ >
\s(<i>F</i>^2^) is used only for calculating <i>R</i>-factors(gt) <i>etc</i>.
and is not relevant to the choice of reflections for refinement.
<i>R</i>-factors based on <i>F</i>^2^ are statistically about twice as large
as those based on <i>F</i>, and <i>R</i>- factors based on ALL data will be
even larger.
;
_reflns_number_total     5817
_reflns_number_gt     3987
_reflns_threshold_expression     I>2\s(I)
_refine_ls_structure_factor_coef     Fsqd
_refine_ls_matrix_type     full
_refine_ls_R_factor_all     0.0975
_refine_ls_R_factor_gt     0.0546
_refine_ls_wR_factor_gt     0.0944
_refine_ls_wR_factor_ref     0.1096
_refine_ls_goodness_of_fit_ref     1.036
_refine_ls_restrained_S_all     1.036
_refine_ls_number_reflns     5817
_refine_ls_number_parameters     707
_refine_ls_number_restraints     0
_refine_ls_hydrogen_treatment     constr
_refine_ls_weighting_scheme     calc
_refine_ls_weighting_details
          'calc w=1/[\s^2^(Fo^2^)+(0.0289P)^2^+2.503P] where P=(Fo^2^+2Fc^2^)/3'
_atom_sites_solution_hydrogens     geom
_atom_sites_solution_primary     direct
_atom_sites_solution_secondary     difmap
_refine_ls_shift/su_max     0.000
_refine_ls_shift/su_mean     0.000
_refine_diff_density_max     0.181
_refine_diff_density_min     -0.181
_refine_ls_extinction_method     'SHELXTL (Sheldrick, 2008)'
_refine_ls_extinction_coef     0.0040(3)
_refine_ls_extinction_expression
                                  'Fc^*^=kFc[1+0.001xFc^2^\l^3^/sin(2\q)]^-1/4^'
_refine_ls_abs_structure_details     'syn'
_refine_ls_abs_structure_Flack     ?
loop_
    _atom_type_symbol
    _atom_type_description
    _atom_type_scat_dispersion_real
    _atom_type_scat_dispersion_imag
    _atom_type_scat_source
    'C' 'C' 0.0033 0.0016
                         'International Tables Vol C Tables 4.2.6.8 and 6.1.1.4'
    'H' 'H' 0.0000 0.0000
                         'International Tables Vol C Tables 4.2.6.8 and 6.1.1.4'
    'N' 'N' 0.0061 0.0033
                         'International Tables Vol C Tables 4.2.6.8 and 6.1.1.4'
    'O' 'O' 0.0106 0.0060
                         'International Tables Vol C Tables 4.2.6.8 and 6.1.1.4'
_computing_data_collection     'COLLECT (Nonius, 1998)'
_computing_cell_refinement     'SCALEPACK (Otwinowski & Minor, 1997)'
_computing_data_reduction     'DENZO and SCALEPACK (Otwinowski & Minor, 1997)'
_computing_structure_solution     'SIR97 (Altomare <i>et al.</i>, 1999)'
_computing_structure_refinement     'SHELXTL (Sheldrick, 2008)'
_computing_molecular_graphics     'ORTEP-3 for Windows (Farrugia, 1997)'
_computing_publication_material     'SHELXTL (Sheldrick, 2008)'
loop_
    _atom_site_type_symbol
    _atom_site_label
    _atom_site_fract_x
    _atom_site_fract_y
    _atom_site_fract_z
    _atom_site_U_iso_or_equiv
    _atom_site_adp_type
    _atom_site_calc_flag
    _atom_site_refinement_flags
    _atom_site_occupancy
    _atom_site_disorder_assembly
    _atom_site_disorder_group
    O O1 0.6490(4) 0.14168(15) 0.41141(12) 0.0430(9) Uani d . 1 . .
    O O2 1.1761(4) 0.24064(13) 0.42479(13) 0.0478(9) Uani d . 1 . .
    O O3 1.3224(3) 0.14204(15) 0.30740(11) 0.0416(8) Uani d . 1 . .
    O O4 0.9549(3) 0.15024(13) 0.20281(11) 0.0347(8) Uani d . 1 . .
    O O5 1.0026(3) 0.27819(12) 0.13135(10) 0.0339(8) Uani d . 1 . .
    O O6 1.0140(4) 0.20528(15) 0.00902(12) 0.0473(9) Uani d . 1 . .
    O O7 0.6008(3) 0.14060(13) 0.09504(11) 0.0378(8) Uani d . 1 . .
    O O8 0.4485(3) 0.20492(14) 0.19539(12) 0.0396(8) Uani d . 1 . .
    O O9 0.8048(3) 0.11313(13) 0.31070(11) 0.0366(8) Uani d . 1 . .
    N N1 0.6840(4) 0.19658(15) 0.32071(13) 0.0315(9) Uani d . 1 . .
    N N2 0.8407(4) 0.17833(15) 0.44576(13) 0.0326(9) Uani d . 1 . .
    N N3 1.0975(4) 0.14799(15) 0.40928(13) 0.0301(9) Uani d . 1 . .
    H H3 1.0270 0.1242 0.4105 0.036 Uiso calc R 1 . .
    N N4 1.1175(4) 0.09880(15) 0.30765(13) 0.0311(9) Uani d . 1 . .
    H H4 1.0487 0.0865 0.3260 0.037 Uiso calc R 1 . .
    N N5 1.1410(4) 0.19582(14) 0.23273(12) 0.0293(9) Uani d . 1 . .
    H H5 1.2181 0.1928 0.2492 0.035 Uiso calc R 1 . .
    N N6 1.1765(4) 0.21291(14) 0.12955(12) 0.0306(9) Uani d . 1 . .
    H H6 1.2336 0.1916 0.1474 0.037 Uiso calc R 1 . .
    N N7 0.9621(4) 0.15497(15) 0.08001(13) 0.0297(9) Uani d . 1 . .
    H H7 0.9907 0.1431 0.1097 0.036 Uiso calc R 1 . .
    N N8 0.7432(4) 0.21286(14) 0.11963(13) 0.0300(9) Uani d . 1 . .
    H H8 0.8267 0.2266 0.1198 0.036 Uiso calc R 1 . .
    N N9 0.6568(4) 0.16721(15) 0.21162(13) 0.0303(9) Uani d . 1 . .
    H H9 0.7424 0.1668 0.2022 0.036 Uiso calc R 1 . .
    C C1 0.7682(5) 0.21527(17) 0.36348(15) 0.0317(11) Uani d . 1 . .
    H H1 0.8661 0.2166 0.3538 0.038 Uiso calc R 1 . .
    C C2 0.7145(5) 0.27780(19) 0.37430(18) 0.0396(12) Uani d . 1 . .
    H H2A 0.7217 0.2873 0.4106 0.047 Uiso calc R 1 . .
    H H2B 0.7653 0.3078 0.3548 0.047 Uiso calc R 1 . .
    C C3 0.5667(5) 0.2754(2) 0.35773(18) 0.0413(13) Uani d . 1 . .
    H H3A 0.5092 0.2566 0.3838 0.050 Uiso calc R 1 . .
    H H3B 0.5313 0.3154 0.3504 0.050 Uiso calc R 1 . .
    C C4 0.5729(5) 0.23786(19) 0.31047(17) 0.0349(12) Uani d . 1 . .
    H H4A 0.4865 0.2165 0.3050 0.042 Uiso calc R 1 . .
    H H4B 0.5926 0.2624 0.2805 0.042 Uiso calc R 1 . .
    C C5 0.7468(5) 0.17461(19) 0.40867(17) 0.0329(11) Uani d . 1 . .
    C C6 0.9504(5) 0.22168(18) 0.45025(16) 0.0318(11) Uani d . 1 . .
    H H6A 0.9202 0.2601 0.4354 0.038 Uiso calc R 1 . .
    C C7 0.9657(6) 0.2288(2) 0.50758(17) 0.0472(14) Uani d . 1 . .
    H H7A 1.0596 0.2399 0.5167 0.057 Uiso calc R 1 . .
    H H7B 0.9025 0.2591 0.5208 0.057 Uiso calc R 1 . .
    C C8 0.9302(6) 0.1678(2) 0.52744(18) 0.0493(15) Uani d . 1 . .
    H H8A 1.0090 0.1408 0.5250 0.059 Uiso calc R 1 . .
    H H8B 0.9005 0.1699 0.5630 0.059 Uiso calc R 1 . .
    C C9 0.8159(6) 0.1470(2) 0.49388(16) 0.0444(13) Uani d . 1 . .
    H H9A 0.8190 0.1036 0.4892 0.053 Uiso calc R 1 . .
    H H9B 0.7267 0.1580 0.5082 0.053 Uiso calc R 1 . .
    C C10 1.0851(5) 0.20366(19) 0.42662(16) 0.0322(11) Uani d . 1 . .
    C C11 1.2247(5) 0.12615(18) 0.38849(15) 0.0297(11) Uani d . 1 . .
    H H11 1.2966 0.1552 0.3982 0.036 Uiso calc R 1 . .
    C C12 1.2646(5) 0.06659(18) 0.41182(16) 0.0349(12) Uani d . 1 . .
    H H12A 1.1928 0.0372 0.4047 0.042 Uiso calc R 1 . .
    H H12B 1.3496 0.0525 0.3960 0.042 Uiso calc R 1 . .
    C C13 1.2848(5) 0.07110(18) 0.46802(16) 0.0333(11) Uani d . 1 . .
    C C14 1.3965(6) 0.1017(2) 0.48615(18) 0.0409(13) Uani d . 1 . .
    H H14 1.4596 0.1186 0.4633 0.049 Uiso calc R 1 . .
    C C15 1.4166(6) 0.1079(2) 0.53792(19) 0.0485(14) Uani d . 1 . .
    H H15 1.4920 0.1298 0.5500 0.058 Uiso calc R 1 . .
    C C16 1.3284(7) 0.0826(2) 0.5714(2) 0.0557(17) Uani d . 1 . .
    H H16 1.3433 0.0862 0.6065 0.067 Uiso calc R 1 . .
    C C17 1.2180(7) 0.0521(2) 0.5536(2) 0.0598(17) Uani d . 1 . .
    H H17 1.1556 0.0349 0.5765 0.072 Uiso calc R 1 . .
    C C18 1.1972(6) 0.0460(2) 0.5022(2) 0.0485(14) Uani d . 1 . .
    H H18 1.1212 0.0243 0.4904 0.058 Uiso calc R 1 . .
    C C19 1.2238(5) 0.12317(19) 0.33097(16) 0.0314(11) Uani d . 1 . .
    C C20 1.1107(5) 0.09171(17) 0.25296(15) 0.0269(10) Uani d . 1 . .
    H H20 1.2049 0.0842 0.2406 0.032 Uiso calc R 1 . .
    C C21 1.0242(5) 0.03878(16) 0.23827(17) 0.0329(11) Uani d . 1 . .
    H H21A 0.9398 0.0392 0.2584 0.039 Uiso calc R 1 . .
    H H21B 0.9986 0.0424 0.2024 0.039 Uiso calc R 1 . .
    C C22 1.0956(5) -0.01974(17) 0.24623(16) 0.0298(11) Uani d . 1 . .
    C C40 1.0429(5) 0.18986(18) 0.05201(17) 0.0326(11) Uani d . 1 . .
    C C23 1.0602(6) -0.0571(2) 0.28522(18) 0.0439(13) Uani d . 1 . .
    H H23 0.9903 -0.0462 0.3080 0.053 Uiso calc R 1 . .
    C C24 1.1268(6) -0.1108(2) 0.2911(2) 0.0524(15) Uani d . 1 . .
    H H24 1.1013 -0.1366 0.3177 0.063 Uiso calc R 1 . .
    C C25 1.2290(6) -0.1269(2) 0.2589(2) 0.0529(15) Uani d . 1 . .
    H H25 1.2744 -0.1636 0.2633 0.064 Uiso calc R 1 . .
    C C26 1.2657(6) -0.0897(2) 0.2200(2) 0.0483(14) Uani d . 1 . .
    H H26 1.3366 -0.1006 0.1976 0.058 Uiso calc R 1 . .
    C C27 1.1989(5) -0.03658(19) 0.21373(17) 0.0380(12) Uani d . 1 . .
    H H27 1.2239 -0.0112 0.1868 0.046 Uiso calc R 1 . .
    C C28 1.0596(5) 0.14826(19) 0.22772(15) 0.0284(11) Uani d . 1 . .
    C C29 1.1011(5) 0.25230(17) 0.21081(15) 0.0279(11) Uani d . 1 . .
    H H29 1.0096 0.2627 0.2244 0.033 Uiso calc R 1 . .
    C C30 1.1993(5) 0.30132(18) 0.22619(15) 0.0323(11) Uani d . 1 . .
    H H30A 1.1669 0.3389 0.2113 0.039 Uiso calc R 1 . .
    H H30B 1.2888 0.2925 0.2111 0.039 Uiso calc R 1 . .
    C C31 1.2193(5) 0.31099(18) 0.28272(16) 0.0348(12) Uani d . 1 . .
    H H31 1.2666 0.2755 0.2968 0.042 Uiso calc R 1 . .
    C C32 1.3105(6) 0.3640(2) 0.28986(19) 0.0497(14) Uani d . 1 . .
    H H32A 1.3969 0.3572 0.2726 0.075 Uiso calc R 1 . .
    H H32B 1.3271 0.3701 0.3259 0.075 Uiso calc R 1 . .
    H H32C 1.2667 0.3992 0.2757 0.075 Uiso calc R 1 . .
    C C33 1.0869(6) 0.3191(2) 0.31117(18) 0.0483(14) Uani d . 1 . .
    H H33A 1.1061 0.3247 0.3470 0.072 Uiso calc R 1 . .
    H H33B 1.0302 0.2838 0.3068 0.072 Uiso calc R 1 . .
    H H33C 1.0391 0.3538 0.2981 0.072 Uiso calc R 1 . .
    C C34 1.0895(5) 0.24901(18) 0.15363(16) 0.0279(11) Uani d . 1 . .
    C C35 1.1790(5) 0.20796(19) 0.07441(15) 0.0327(11) Uani d . 1 . .
    H H35 1.2018 0.2479 0.0607 0.039 Uiso calc R 1 . .
    C C36 1.2942(5) 0.16549(19) 0.05862(17) 0.0380(12) Uani d . 1 . .
    H H36 1.3796 0.1816 0.0736 0.046 Uiso calc R 1 . .
    C C37 1.2770(6) 0.1035(2) 0.0797(2) 0.0570(16) Uani d . 1 . .
    H H37A 1.2546 0.1058 0.1155 0.085 Uiso calc R 1 . .
    H H37B 1.3617 0.0813 0.0754 0.085 Uiso calc R 1 . .
    H H37C 1.2038 0.0832 0.0617 0.085 Uiso calc R 1 . .
    C C38 1.3130(6) 0.1670(2) 0.00099(18) 0.0566(16) Uani d . 1 . .
    H H38A 1.2324 0.1490 -0.0150 0.068 Uiso calc R 1 . .
    H H38B 1.3176 0.2088 -0.0101 0.068 Uiso calc R 1 . .
    C C39 1.4375(6) 0.1354(3) -0.0172(2) 0.0685(18) Uani d . 1 . .
    H H39A 1.5183 0.1544 -0.0031 0.103 Uiso calc R 1 . .
    H H39B 1.4413 0.1372 -0.0540 0.103 Uiso calc R 1 . .
    H H39C 1.4341 0.0940 -0.0064 0.103 Uiso calc R 1 . .
    C C41 0.8284(5) 0.13627(18) 0.06258(16) 0.0302(11) Uani d . 1 . .
    H H41 0.8180 0.1522 0.0277 0.036 Uiso calc R 1 . .
    C C42 0.8155(5) 0.06915(17) 0.05847(16) 0.0334(11) Uani d . 1 . .
    H H42 0.7187 0.0600 0.0504 0.040 Uiso calc R 1 . .
    C C43 0.9024(6) 0.04506(19) 0.01514(17) 0.0432(13) Uani d . 1 . .
    H H43A 0.8737 0.0634 -0.0165 0.065 Uiso calc R 1 . .
    H H43B 0.8909 0.0021 0.0129 0.065 Uiso calc R 1 . .
    H H43C 0.9979 0.0543 0.0214 0.065 Uiso calc R 1 . .
    C C44 0.8494(6) 0.03857(19) 0.10812(17) 0.0430(13) Uani d . 1 . .
    H H44A 0.8101 0.0619 0.1361 0.052 Uiso calc R 1 . .
    H H44B 0.9490 0.0383 0.1125 0.052 Uiso calc R 1 . .
    C C45 0.7974(7) -0.0249(2) 0.1119(2) 0.0662(19) Uani d . 1 . .
    H H45A 0.6985 -0.0251 0.1083 0.099 Uiso calc R 1 . .
    H H45B 0.8222 -0.0414 0.1447 0.099 Uiso calc R 1 . .
    H H45C 0.8381 -0.0488 0.0851 0.099 Uiso calc R 1 . .
    C C46 0.7138(5) 0.16320(19) 0.09380(16) 0.0293(11) Uani d . 1 . .
    C C47 0.6373(5) 0.24396(18) 0.14739(16) 0.0296(11) Uani d . 1 . .
    H H47 0.6852 0.2751 0.1674 0.036 Uiso calc R 1 . .
    C C48 0.5339(5) 0.27708(18) 0.11482(17) 0.0349(12) Uani d . 1 . .
    H H48A 0.5687 0.2789 0.0799 0.042 Uiso calc R 1 . .
    H H48B 0.4485 0.2541 0.1142 0.042 Uiso calc R 1 . .
    C C49 0.5025(5) 0.33970(18) 0.13241(17) 0.0381(12) Uani d . 1 . .
    H H49 0.4957 0.3395 0.1700 0.046 Uiso calc R 1 . .
    C C50 0.6146(6) 0.3831(2) 0.1172(2) 0.0574(16) Uani d . 1 . .
    H H50A 0.6124 0.3891 0.0807 0.086 Uiso calc R 1 . .
    H H50B 0.7030 0.3670 0.1270 0.086 Uiso calc R 1 . .
    H H50C 0.6001 0.4210 0.1342 0.086 Uiso calc R 1 . .
    C C51 0.3655(6) 0.3595(2) 0.1108(2) 0.0532(15) Uani d . 1 . .
    H H51A 0.3689 0.3581 0.0740 0.080 Uiso calc R 1 . .
    H H51B 0.3462 0.4001 0.1217 0.080 Uiso calc R 1 . .
    H H51C 0.2939 0.3331 0.1230 0.080 Uiso calc R 1 . .
    C C52 0.5702(5) 0.20273(19) 0.18643(16) 0.0318(11) Uani d . 1 . .
    C C53 0.6163(5) 0.12948(18) 0.25350(15) 0.0299(11) Uani d . 1 . .
    H H53 0.5214 0.1403 0.2630 0.036 Uiso calc R 1 . .
    C C54 0.6182(5) 0.06326(19) 0.24054(16) 0.0352(12) Uani d . 1 . .
    H H54 0.7131 0.0513 0.2321 0.042 Uiso calc R 1 . .
    C C55 0.5690(6) 0.0265(2) 0.28561(19) 0.0494(14) Uani d . 1 . .
    H H55A 0.4757 0.0377 0.2940 0.074 Uiso calc R 1 . .
    H H55B 0.6278 0.0339 0.3146 0.074 Uiso calc R 1 . .
    H H55C 0.5720 -0.0156 0.2770 0.074 Uiso calc R 1 . .
    C C56 0.5271(5) 0.05127(19) 0.19503(17) 0.0418(13) Uani d . 1 . .
    H H56A 0.5341 0.0095 0.1855 0.063 Uiso calc R 1 . .
    H H56B 0.5560 0.0761 0.1668 0.063 Uiso calc R 1 . .
    H H56C 0.4329 0.0605 0.2037 0.063 Uiso calc R 1 . .
    C C57 0.7083(5) 0.14515(19) 0.29755(15) 0.0316(11) Uani d . 1 . .
    O O10 0.9112(4) 0.05125(13) 0.38798(13) 0.0459(9) Uani d . 1 . .
    H H10 0.8568 0.0675 0.3680 0.069 Uiso calc R 1 . .
    C C58 0.8484(7) 0.0016(2) 0.4104(2) 0.077(2) Uani d . 1 . .
    H H58A 0.9140 -0.0190 0.4318 0.115 Uiso calc R 1 . .
    H H58B 0.8163 -0.0253 0.3840 0.115 Uiso calc R 1 . .
    H H58C 0.7714 0.0147 0.4309 0.115 Uiso calc R 1 . .
loop_
    _atom_site_aniso_label
    _atom_site_aniso_U_11
    _atom_site_aniso_U_22
    _atom_site_aniso_U_33
    _atom_site_aniso_U_12
    _atom_site_aniso_U_13
    _atom_site_aniso_U_23
    O1 0.036(2) 0.056(2) 0.0375(19) -0.0097(19) 0.0011(17) 0.0004(17)
    O2 0.039(2) 0.0397(18) 0.065(2) -0.0085(18) 0.000(2) -0.0096(17)
    O3 0.028(2) 0.065(2) 0.0321(18) -0.0092(18) 0.0015(17) -0.0004(16)
    O4 0.025(2) 0.0398(17) 0.0397(18) -0.0002(15) -0.0053(16) 0.0026(15)
    O5 0.035(2) 0.0353(16) 0.0312(17) 0.0046(16) -0.0063(16) 0.0005(14)
    O6 0.036(2) 0.074(2) 0.0314(19) -0.009(2) -0.0023(17) 0.0084(17)
    O7 0.027(2) 0.0432(18) 0.043(2) 0.0017(17) -0.0029(17) -0.0028(16)
    O8 0.024(2) 0.0544(19) 0.0400(19) 0.0091(17) -0.0007(16) 0.0018(16)
    O9 0.033(2) 0.0461(18) 0.0306(18) 0.0125(17) -0.0018(16) 0.0001(15)
    N1 0.027(2) 0.040(2) 0.027(2) 0.0016(19) -0.0005(18) -0.0023(17)
    N2 0.027(2) 0.042(2) 0.029(2) -0.0045(19) -0.0007(19) 0.0025(17)
    N3 0.027(2) 0.0294(19) 0.034(2) -0.0047(17) -0.0002(18) -0.0032(17)
    N4 0.028(2) 0.039(2) 0.027(2) -0.0071(18) -0.0003(19) -0.0032(17)
    N5 0.027(2) 0.0325(19) 0.028(2) 0.0026(18) -0.0056(18) -0.0006(16)
    N6 0.031(2) 0.032(2) 0.029(2) 0.0040(18) -0.0012(18) -0.0013(16)
    N7 0.028(2) 0.034(2) 0.027(2) 0.0058(18) -0.0013(18) 0.0046(16)
    N8 0.022(2) 0.036(2) 0.032(2) 0.0002(18) -0.0001(17) -0.0021(17)
    N9 0.023(2) 0.043(2) 0.025(2) 0.0054(18) 0.0006(17) -0.0012(17)
    C1 0.024(3) 0.040(2) 0.031(2) 0.000(2) -0.005(2) 0.001(2)
    C2 0.042(3) 0.043(3) 0.035(3) 0.004(3) -0.004(2) -0.002(2)
    C3 0.038(3) 0.043(3) 0.043(3) 0.008(2) 0.000(3) -0.004(2)
    C4 0.027(3) 0.040(2) 0.037(3) 0.010(2) -0.001(2) -0.003(2)
    C5 0.028(3) 0.038(3) 0.032(3) 0.001(2) -0.001(2) -0.004(2)
    C6 0.027(3) 0.032(2) 0.036(3) 0.000(2) -0.004(2) -0.004(2)
    C7 0.049(4) 0.059(3) 0.033(3) 0.001(3) -0.004(3) -0.011(2)
    C8 0.059(4) 0.059(3) 0.030(3) 0.005(3) -0.007(3) -0.005(2)
    C9 0.054(4) 0.049(3) 0.029(3) 0.000(3) 0.001(3) 0.007(2)
    C10 0.034(3) 0.033(2) 0.031(2) -0.006(2) -0.005(2) -0.005(2)
    C11 0.022(3) 0.037(2) 0.030(2) 0.000(2) -0.002(2) 0.003(2)
    C12 0.032(3) 0.036(2) 0.037(3) 0.004(2) 0.001(2) 0.003(2)
    C13 0.031(3) 0.037(2) 0.032(3) 0.006(2) -0.002(2) 0.005(2)
    C14 0.035(3) 0.051(3) 0.037(3) 0.007(3) 0.001(3) 0.007(2)
    C15 0.055(4) 0.048(3) 0.043(3) 0.009(3) -0.008(3) -0.002(2)
    C16 0.088(5) 0.042(3) 0.037(3) 0.017(3) 0.001(3) 0.001(3)
    C17 0.087(5) 0.047(3) 0.045(3) 0.010(3) 0.023(4) 0.016(3)
    C18 0.046(4) 0.042(3) 0.057(4) -0.001(3) 0.003(3) 0.009(3)
    C19 0.028(3) 0.035(2) 0.031(3) 0.003(2) 0.000(2) 0.003(2)
    C20 0.020(3) 0.034(2) 0.027(2) 0.000(2) 0.001(2) -0.0012(19)
    C21 0.031(3) 0.032(2) 0.035(3) 0.004(2) -0.004(2) -0.003(2)
    C22 0.032(3) 0.028(2) 0.029(2) -0.002(2) -0.008(2) -0.004(2)
    C40 0.030(3) 0.036(2) 0.032(3) 0.001(2) 0.000(2) 0.001(2)
    C23 0.048(4) 0.048(3) 0.036(3) -0.007(3) -0.005(3) 0.002(2)
    C24 0.059(4) 0.043(3) 0.054(4) -0.009(3) -0.015(3) 0.015(3)
    C25 0.056(4) 0.035(3) 0.068(4) 0.005(3) -0.015(3) 0.000(3)
    C26 0.049(4) 0.042(3) 0.054(3) 0.008(3) -0.002(3) -0.011(3)
    C27 0.043(3) 0.037(2) 0.034(3) 0.003(2) -0.004(3) -0.001(2)
    C28 0.027(3) 0.034(2) 0.025(2) 0.006(2) 0.000(2) -0.0059(19)
    C29 0.027(3) 0.026(2) 0.030(2) 0.005(2) -0.002(2) -0.0034(19)
    C30 0.034(3) 0.033(2) 0.030(2) 0.001(2) 0.002(2) -0.002(2)
    C31 0.035(3) 0.035(2) 0.035(3) 0.007(2) -0.006(2) -0.001(2)
    C32 0.046(4) 0.049(3) 0.054(3) 0.000(3) -0.009(3) -0.018(3)
    C33 0.047(4) 0.062(3) 0.035(3) 0.003(3) 0.003(3) -0.008(2)
    C34 0.024(3) 0.029(2) 0.031(2) -0.005(2) -0.004(2) -0.003(2)
    C35 0.034(3) 0.037(2) 0.027(2) 0.001(2) 0.011(2) -0.005(2)
    C36 0.031(3) 0.045(3) 0.038(3) 0.002(2) -0.003(2) -0.010(2)
    C37 0.044(4) 0.045(3) 0.082(4) 0.010(3) 0.004(3) -0.002(3)
    C38 0.052(4) 0.078(4) 0.040(3) 0.015(3) 0.000(3) -0.017(3)
    C39 0.058(4) 0.098(4) 0.050(4) 0.013(4) 0.006(3) -0.014(3)
    C41 0.024(3) 0.036(2) 0.031(2) 0.002(2) -0.004(2) -0.001(2)
    C42 0.031(3) 0.034(2) 0.035(3) -0.001(2) -0.003(2) -0.003(2)
    C43 0.049(4) 0.038(3) 0.042(3) 0.007(3) 0.005(3) -0.006(2)
    C44 0.048(4) 0.039(3) 0.042(3) 0.005(3) 0.003(3) 0.006(2)
    C45 0.082(5) 0.047(3) 0.070(4) 0.001(3) 0.025(4) 0.005(3)
    C46 0.024(3) 0.038(3) 0.027(2) 0.003(2) -0.005(2) 0.002(2)
    C47 0.025(3) 0.031(2) 0.033(2) 0.008(2) -0.001(2) -0.004(2)
    C48 0.032(3) 0.036(2) 0.036(3) 0.009(2) -0.006(2) 0.003(2)
    C49 0.044(3) 0.037(2) 0.033(3) 0.004(2) -0.001(3) 0.002(2)
    C50 0.065(4) 0.049(3) 0.059(4) -0.009(3) -0.006(3) 0.010(3)
    C51 0.053(4) 0.052(3) 0.054(3) 0.022(3) 0.002(3) 0.008(3)
    C52 0.031(3) 0.037(2) 0.027(2) 0.007(2) -0.003(2) -0.008(2)
    C53 0.025(3) 0.041(2) 0.024(2) 0.004(2) -0.001(2) -0.003(2)
    C54 0.028(3) 0.045(3) 0.032(3) 0.003(2) -0.001(2) -0.005(2)
    C55 0.056(4) 0.041(3) 0.051(3) -0.005(3) 0.000(3) 0.006(2)
    C56 0.041(3) 0.042(3) 0.043(3) -0.005(3) 0.000(3) -0.005(2)
    C57 0.027(3) 0.043(3) 0.025(2) 0.001(2) 0.008(2) 0.002(2)
    O10 0.040(2) 0.0381(18) 0.060(2) -0.0069(17) -0.0121(19) 0.0105(16)
    C58 0.085(5) 0.062(4) 0.083(5) -0.034(4) -0.002(4) 0.017(3)
_geom_special_details
;
All e.s.d.'s (except the e.s.d. in the dihedral angle between two l.s. planes)
are estimated using the full covariance matrix. The cell e.s.d.'s are taken
into account individually in the estimation of e.s.d.'s in distances, angles
and torsion angles; correlations between e.s.d.'s in cell parameters are only
used when they are defined by crystal symmetry. An approximate (isotropic)
treatment of cell e.s.d.'s is used for estimating e.s.d.'s involving l.s.
planes.
;
loop_
    _geom_bond_atom_site_label_1
    _geom_bond_atom_site_label_2
    _geom_bond_site_symmetry_2
    _geom_bond_distance
    _geom_bond_publ_flag
    O1 C5 . 1.221(5) ?
    O2 C10 . 1.228(5) ?
    O3 C19 . 1.233(5) ?
    O4 C28 . 1.227(5) ?
    O5 C34 . 1.233(5) ?
    O6 C40 . 1.228(5) ?
    O7 C46 . 1.227(5) ?
    O8 C52 . 1.225(6) ?
    O9 C57 . 1.246(5) ?
    N1 C57 . 1.337(5) ?
    N1 C4 . 1.465(5) ?
    N1 C1 . 1.470(5) ?
    N2 C5 . 1.355(6) ?
    N2 C6 . 1.465(5) ?
    N2 C9 . 1.482(5) ?
    N3 C10 . 1.346(5) ?
    N3 C11 . 1.457(6) ?
    N3 H3 . 0.8800 ?
    N4 C19 . 1.337(6) ?
    N4 C20 . 1.464(5) ?
    N4 H4 . 0.8800 ?
    N5 C28 . 1.349(5) ?
    N5 C29 . 1.458(5) ?
    N5 H5 . 0.8800 ?
    N6 C34 . 1.346(5) ?
    N6 C35 . 1.470(5) ?
    N6 H6 . 0.8800 ?
    N7 C40 . 1.346(6) ?
    N7 C41 . 1.460(6) ?
    N7 H7 . 0.8800 ?
    N8 C46 . 1.348(5) ?
    N8 C47 . 1.459(5) ?
    N8 H8 . 0.8800 ?
    N9 C52 . 1.350(6) ?
    N9 C53 . 1.458(5) ?
    N9 H9 . 0.8800 ?
    C1 C5 . 1.527(6) ?
    C1 C2 . 1.537(6) ?
    C1 H1 . 1.0000 ?
    C2 C3 . 1.524(7) ?
    C2 H2A . 0.9900 ?
    C2 H2B . 0.9900 ?
    C3 C4 . 1.517(6) ?
    C3 H3A . 0.9900 ?
    C3 H3B . 0.9900 ?
    C4 H4A . 0.9900 ?
    C4 H4B . 0.9900 ?
    C6 C10 . 1.525(6) ?
    C6 C7 . 1.539(6) ?
    C6 H6A . 1.0000 ?
    C7 C8 . 1.519(6) ?
    C7 H7A . 0.9900 ?
    C7 H7B . 0.9900 ?
    C8 C9 . 1.513(7) ?
    C8 H8A . 0.9900 ?
    C8 H8B . 0.9900 ?
    C9 H9A . 0.9900 ?
    C9 H9B . 0.9900 ?
    C11 C19 . 1.530(6) ?
    C11 C12 . 1.534(6) ?
    C11 H11 . 1.0000 ?
    C12 C13 . 1.510(6) ?
    C12 H12A . 0.9900 ?
    C12 H12B . 0.9900 ?
    C13 C18 . 1.376(7) ?
    C13 C14 . 1.388(7) ?
    C14 C15 . 1.397(7) ?
    C14 H14 . 0.9500 ?
    C15 C16 . 1.369(8) ?
    C15 H15 . 0.9500 ?
    C16 C17 . 1.374(8) ?
    C16 H16 . 0.9500 ?
    C17 C18 . 1.386(7) ?
    C17 H17 . 0.9500 ?
    C18 H18 . 0.9500 ?
    C20 C21 . 1.521(6) ?
    C20 C28 . 1.530(6) ?
    C20 H20 . 1.0000 ?
    C21 C22 . 1.514(6) ?
    C21 H21A . 0.9900 ?
    C21 H21B . 0.9900 ?
    C22 C23 . 1.383(6) ?
    C22 C27 . 1.388(6) ?
    C40 C35 . 1.525(7) ?
    C23 C24 . 1.389(7) ?
    C23 H23 . 0.9500 ?
    C24 C25 . 1.372(8) ?
    C24 H24 . 0.9500 ?
    C25 C26 . 1.381(7) ?
    C25 H25 . 0.9500 ?
    C26 C27 . 1.380(6) ?
    C26 H26 . 0.9500 ?
    C27 H27 . 0.9500 ?
    C29 C34 . 1.526(6) ?
    C29 C30 . 1.528(6) ?
    C29 H29 . 1.0000 ?
    C30 C31 . 1.531(6) ?
    C30 H30A . 0.9900 ?
    C30 H30B . 0.9900 ?
    C31 C32 . 1.512(6) ?
    C31 C33 . 1.520(7) ?
    C31 H31 . 1.0000 ?
    C32 H32A . 0.9800 ?
    C32 H32B . 0.9800 ?
    C32 H32C . 0.9800 ?
    C33 H33A . 0.9800 ?
    C33 H33B . 0.9800 ?
    C33 H33C . 0.9800 ?
    C35 C36 . 1.546(6) ?
    C35 H35 . 1.0000 ?
    C36 C37 . 1.520(6) ?
    C36 C38 . 1.543(6) ?
    C36 H36 . 1.0000 ?
    C37 H37A . 0.9800 ?
    C37 H37B . 0.9800 ?
    C37 H37C . 0.9800 ?
    C38 C39 . 1.502(8) ?
    C38 H38A . 0.9900 ?
    C38 H38B . 0.9900 ?
    C39 H39A . 0.9800 ?
    C39 H39B . 0.9800 ?
    C39 H39C . 0.9800 ?
    C41 C42 . 1.527(6) ?
    C41 C46 . 1.529(6) ?
    C41 H41 . 1.0000 ?
    C42 C44 . 1.526(6) ?
    C42 C43 . 1.535(6) ?
    C42 H42 . 1.0000 ?
    C43 H43A . 0.9800 ?
    C43 H43B . 0.9800 ?
    C43 H43C . 0.9800 ?
    C44 C45 . 1.527(6) ?
    C44 H44A . 0.9900 ?
    C44 H44B . 0.9900 ?
    C45 H45A . 0.9800 ?
    C45 H45B . 0.9800 ?
    C45 H45C . 0.9800 ?
    C47 C48 . 1.533(6) ?
    C47 C52 . 1.544(6) ?
    C47 H47 . 1.0000 ?
    C48 C49 . 1.523(6) ?
    C48 H48A . 0.9900 ?
    C48 H48B . 0.9900 ?
    C49 C50 . 1.533(7) ?
    C49 C51 . 1.535(7) ?
    C49 H49 . 1.0000 ?
    C50 H50A . 0.9800 ?
    C50 H50B . 0.9800 ?
    C50 H50C . 0.9800 ?
    C51 H51A . 0.9800 ?
    C51 H51B . 0.9800 ?
    C51 H51C . 0.9800 ?
    C53 C57 . 1.523(6) ?
    C53 C54 . 1.537(6) ?
    C53 H53 . 1.0000 ?
    C54 C56 . 1.531(6) ?
    C54 C55 . 1.537(6) ?
    C54 H54 . 1.0000 ?
    C55 H55A . 0.9800 ?
    C55 H55B . 0.9800 ?
    C55 H55C . 0.9800 ?
    C56 H56A . 0.9800 ?
    C56 H56B . 0.9800 ?
    C56 H56C . 0.9800 ?
    O10 C58 . 1.414(6) ?
    O10 H10 . 0.8400 ?
    C58 H58A . 0.9800 ?
    C58 H58B . 0.9800 ?
    C58 H58C . 0.9800 ?
loop_
    _geom_angle_atom_site_label_1
    _geom_angle_atom_site_label_2
    _geom_angle_atom_site_label_3
    _geom_angle_site_symmetry_1
    _geom_angle_site_symmetry_3
    _geom_angle
    _geom_angle_publ_flag
    C57 N1 C4 . . 127.1(4) ?
    C57 N1 C1 . . 120.3(4) ?
    C4 N1 C1 . . 112.5(3) ?
    C5 N2 C6 . . 127.3(4) ?
    C5 N2 C9 . . 119.0(4) ?
    C6 N2 C9 . . 111.8(4) ?
    C10 N3 C11 . . 121.7(4) ?
    C10 N3 H3 . . 119.2 ?
    C11 N3 H3 . . 119.2 ?
    C19 N4 C20 . . 122.7(4) ?
    C19 N4 H4 . . 118.6 ?
    C20 N4 H4 . . 118.6 ?
    C28 N5 C29 . . 119.9(4) ?
    C28 N5 H5 . . 120.1 ?
    C29 N5 H5 . . 120.1 ?
    C34 N6 C35 . . 122.1(4) ?
    C34 N6 H6 . . 119.0 ?
    C35 N6 H6 . . 119.0 ?
    C40 N7 C41 . . 121.9(4) ?
    C40 N7 H7 . . 119.0 ?
    C41 N7 H7 . . 119.0 ?
    C46 N8 C47 . . 120.3(4) ?
    C46 N8 H8 . . 119.8 ?
    C47 N8 H8 . . 119.8 ?
    C52 N9 C53 . . 123.5(4) ?
    C52 N9 H9 . . 118.2 ?
    C53 N9 H9 . . 118.2 ?
    N1 C1 C5 . . 110.9(4) ?
    N1 C1 C2 . . 102.4(3) ?
    C5 C1 C2 . . 111.0(4) ?
    N1 C1 H1 . . 110.8 ?
    C5 C1 H1 . . 110.8 ?
    C2 C1 H1 . . 110.8 ?
    C3 C2 C1 . . 104.1(4) ?
    C3 C2 H2A . . 110.9 ?
    C1 C2 H2A . . 110.9 ?
    C3 C2 H2B . . 110.9 ?
    C1 C2 H2B . . 110.9 ?
    H2A C2 H2B . . 109.0 ?
    C4 C3 C2 . . 102.8(4) ?
    C4 C3 H3A . . 111.2 ?
    C2 C3 H3A . . 111.2 ?
    C4 C3 H3B . . 111.2 ?
    C2 C3 H3B . . 111.2 ?
    H3A C3 H3B . . 109.1 ?
    N1 C4 C3 . . 103.5(4) ?
    N1 C4 H4A . . 111.1 ?
    C3 C4 H4A . . 111.1 ?
    N1 C4 H4B . . 111.1 ?
    C3 C4 H4B . . 111.1 ?
    H4A C4 H4B . . 109.0 ?
    O1 C5 N2 . . 122.3(4) ?
    O1 C5 C1 . . 121.6(4) ?
    N2 C5 C1 . . 116.1(4) ?
    N2 C6 C10 . . 115.6(3) ?
    N2 C6 C7 . . 102.9(4) ?
    C10 C6 C7 . . 110.5(4) ?
    N2 C6 H6A . . 109.2 ?
    C10 C6 H6A . . 109.2 ?
    C7 C6 H6A . . 109.2 ?
    C8 C7 C6 . . 103.1(4) ?
    C8 C7 H7A . . 111.2 ?
    C6 C7 H7A . . 111.2 ?
    C8 C7 H7B . . 111.2 ?
    C6 C7 H7B . . 111.2 ?
    H7A C7 H7B . . 109.1 ?
    C9 C8 C7 . . 104.4(4) ?
    C9 C8 H8A . . 110.9 ?
    C7 C8 H8A . . 110.9 ?
    C9 C8 H8B . . 110.9 ?
    C7 C8 H8B . . 110.9 ?
    H8A C8 H8B . . 108.9 ?
    N2 C9 C8 . . 103.7(4) ?
    N2 C9 H9A . . 111.0 ?
    C8 C9 H9A . . 111.0 ?
    N2 C9 H9B . . 111.0 ?
    C8 C9 H9B . . 111.0 ?
    H9A C9 H9B . . 109.0 ?
    O2 C10 N3 . . 123.9(4) ?
    O2 C10 C6 . . 118.1(4) ?
    N3 C10 C6 . . 118.0(4) ?
    N3 C11 C19 . . 112.9(4) ?
    N3 C11 C12 . . 111.4(4) ?
    C19 C11 C12 . . 111.5(4) ?
    N3 C11 H11 . . 106.9 ?
    C19 C11 H11 . . 106.9 ?
    C12 C11 H11 . . 106.9 ?
    C13 C12 C11 . . 112.0(3) ?
    C13 C12 H12A . . 109.2 ?
    C11 C12 H12A . . 109.2 ?
    C13 C12 H12B . . 109.2 ?
    C11 C12 H12B . . 109.2 ?
    H12A C12 H12B . . 107.9 ?
    C18 C13 C14 . . 118.3(4) ?
    C18 C13 C12 . . 122.9(5) ?
    C14 C13 C12 . . 118.8(4) ?
    C13 C14 C15 . . 120.3(5) ?
    C13 C14 H14 . . 119.9 ?
    C15 C14 H14 . . 119.9 ?
    C16 C15 C14 . . 120.5(6) ?
    C16 C15 H15 . . 119.7 ?
    C14 C15 H15 . . 119.7 ?
    C15 C16 C17 . . 119.4(5) ?
    C15 C16 H16 . . 120.3 ?
    C17 C16 H16 . . 120.3 ?
    C16 C17 C18 . . 120.4(6) ?
    C16 C17 H17 . . 119.8 ?
    C18 C17 H17 . . 119.8 ?
    C13 C18 C17 . . 121.1(6) ?
    C13 C18 H18 . . 119.4 ?
    C17 C18 H18 . . 119.4 ?
    O3 C19 N4 . . 121.7(4) ?
    O3 C19 C11 . . 119.2(4) ?
    N4 C19 C11 . . 119.0(4) ?
    N4 C20 C21 . . 111.5(4) ?
    N4 C20 C28 . . 111.0(3) ?
    C21 C20 C28 . . 111.1(4) ?
    N4 C20 H20 . . 107.7 ?
    C21 C20 H20 . . 107.7 ?
    C28 C20 H20 . . 107.7 ?
    C22 C21 C20 . . 113.0(4) ?
    C22 C21 H21A . . 109.0 ?
    C20 C21 H21A . . 109.0 ?
    C22 C21 H21B . . 109.0 ?
    C20 C21 H21B . . 109.0 ?
    H21A C21 H21B . . 107.8 ?
    C23 C22 C27 . . 118.9(4) ?
    C23 C22 C21 . . 121.4(4) ?
    C27 C22 C21 . . 119.6(4) ?
    O6 C40 N7 . . 122.9(5) ?
    O6 C40 C35 . . 119.4(4) ?
    N7 C40 C35 . . 117.6(4) ?
    C22 C23 C24 . . 119.9(5) ?
    C22 C23 H23 . . 120.0 ?
    C24 C23 H23 . . 120.0 ?
    C25 C24 C23 . . 120.6(5) ?
    C25 C24 H24 . . 119.7 ?
    C23 C24 H24 . . 119.7 ?
    C24 C25 C26 . . 119.9(5) ?
    C24 C25 H25 . . 120.1 ?
    C26 C25 H25 . . 120.1 ?
    C27 C26 C25 . . 119.7(5) ?
    C27 C26 H26 . . 120.2 ?
    C25 C26 H26 . . 120.2 ?
    C26 C27 C22 . . 121.0(5) ?
    C26 C27 H27 . . 119.5 ?
    C22 C27 H27 . . 119.5 ?
    O4 C28 N5 . . 121.7(4) ?
    O4 C28 C20 . . 123.0(4) ?
    N5 C28 C20 . . 115.3(4) ?
    N5 C29 C34 . . 112.1(3) ?
    N5 C29 C30 . . 110.9(4) ?
    C34 C29 C30 . . 110.4(3) ?
    N5 C29 H29 . . 107.7 ?
    C34 C29 H29 . . 107.7 ?
    C30 C29 H29 . . 107.7 ?
    C29 C30 C31 . . 116.6(4) ?
    C29 C30 H30A . . 108.1 ?
    C31 C30 H30A . . 108.1 ?
    C29 C30 H30B . . 108.1 ?
    C31 C30 H30B . . 108.1 ?
    H30A C30 H30B . . 107.3 ?
    C32 C31 C33 . . 110.7(4) ?
    C32 C31 C30 . . 108.3(4) ?
    C33 C31 C30 . . 113.2(4) ?
    C32 C31 H31 . . 108.2 ?
    C33 C31 H31 . . 108.2 ?
    C30 C31 H31 . . 108.2 ?
    C31 C32 H32A . . 109.5 ?
    C31 C32 H32B . . 109.5 ?
    H32A C32 H32B . . 109.5 ?
    C31 C32 H32C . . 109.5 ?
    H32A C32 H32C . . 109.5 ?
    H32B C32 H32C . . 109.5 ?
    C31 C33 H33A . . 109.5 ?
    C31 C33 H33B . . 109.5 ?
    H33A C33 H33B . . 109.5 ?
    C31 C33 H33C . . 109.5 ?
    H33A C33 H33C . . 109.5 ?
    H33B C33 H33C . . 109.5 ?
    O5 C34 N6 . . 122.6(4) ?
    O5 C34 C29 . . 120.3(4) ?
    N6 C34 C29 . . 117.1(4) ?
    N6 C35 C40 . . 113.2(4) ?
    N6 C35 C36 . . 109.3(4) ?
    C40 C35 C36 . . 112.0(3) ?
    N6 C35 H35 . . 107.3 ?
    C40 C35 H35 . . 107.3 ?
    C36 C35 H35 . . 107.3 ?
    C37 C36 C38 . . 113.5(4) ?
    C37 C36 C35 . . 113.1(4) ?
    C38 C36 C35 . . 110.1(4) ?
    C37 C36 H36 . . 106.5 ?
    C38 C36 H36 . . 106.5 ?
    C35 C36 H36 . . 106.5 ?
    C36 C37 H37A . . 109.5 ?
    C36 C37 H37B . . 109.5 ?
    H37A C37 H37B . . 109.5 ?
    C36 C37 H37C . . 109.5 ?
    H37A C37 H37C . . 109.5 ?
    H37B C37 H37C . . 109.5 ?
    C39 C38 C36 . . 114.0(5) ?
    C39 C38 H38A . . 108.7 ?
    C36 C38 H38A . . 108.7 ?
    C39 C38 H38B . . 108.7 ?
    C36 C38 H38B . . 108.7 ?
    H38A C38 H38B . . 107.6 ?
    C38 C39 H39A . . 109.5 ?
    C38 C39 H39B . . 109.5 ?
    H39A C39 H39B . . 109.5 ?
    C38 C39 H39C . . 109.5 ?
    H39A C39 H39C . . 109.5 ?
    H39B C39 H39C . . 109.5 ?
    N7 C41 C42 . . 112.7(4) ?
    N7 C41 C46 . . 112.4(3) ?
    C42 C41 C46 . . 111.9(4) ?
    N7 C41 H41 . . 106.4 ?
    C42 C41 H41 . . 106.4 ?
    C46 C41 H41 . . 106.4 ?
    C44 C42 C41 . . 111.7(3) ?
    C44 C42 C43 . . 111.4(4) ?
    C41 C42 C43 . . 111.1(4) ?
    C44 C42 H42 . . 107.4 ?
    C41 C42 H42 . . 107.4 ?
    C43 C42 H42 . . 107.4 ?
    C42 C43 H43A . . 109.5 ?
    C42 C43 H43B . . 109.5 ?
    H43A C43 H43B . . 109.5 ?
    C42 C43 H43C . . 109.5 ?
    H43A C43 H43C . . 109.5 ?
    H43B C43 H43C . . 109.5 ?
    C42 C44 C45 . . 114.1(4) ?
    C42 C44 H44A . . 108.7 ?
    C45 C44 H44A . . 108.7 ?
    C42 C44 H44B . . 108.7 ?
    C45 C44 H44B . . 108.7 ?
    H44A C44 H44B . . 107.6 ?
    C44 C45 H45A . . 109.5 ?
    C44 C45 H45B . . 109.5 ?
    H45A C45 H45B . . 109.5 ?
    C44 C45 H45C . . 109.5 ?
    H45A C45 H45C . . 109.5 ?
    H45B C45 H45C . . 109.5 ?
    O7 C46 N8 . . 121.9(4) ?
    O7 C46 C41 . . 121.4(4) ?
    N8 C46 C41 . . 116.7(4) ?
    N8 C47 C48 . . 115.2(4) ?
    N8 C47 C52 . . 110.8(3) ?
    C48 C47 C52 . . 112.9(4) ?
    N8 C47 H47 . . 105.7 ?
    C48 C47 H47 . . 105.7 ?
    C52 C47 H47 . . 105.7 ?
    C49 C48 C47 . . 114.6(4) ?
    C49 C48 H48A . . 108.6 ?
    C47 C48 H48A . . 108.6 ?
    C49 C48 H48B . . 108.6 ?
    C47 C48 H48B . . 108.6 ?
    H48A C48 H48B . . 107.6 ?
    C48 C49 C50 . . 111.6(4) ?
    C48 C49 C51 . . 109.6(4) ?
    C50 C49 C51 . . 110.5(4) ?
    C48 C49 H49 . . 108.4 ?
    C50 C49 H49 . . 108.4 ?
    C51 C49 H49 . . 108.4 ?
    C49 C50 H50A . . 109.5 ?
    C49 C50 H50B . . 109.5 ?
    H50A C50 H50B . . 109.5 ?
    C49 C50 H50C . . 109.5 ?
    H50A C50 H50C . . 109.5 ?
    H50B C50 H50C . . 109.5 ?
    C49 C51 H51A . . 109.5 ?
    C49 C51 H51B . . 109.5 ?
    H51A C51 H51B . . 109.5 ?
    C49 C51 H51C . . 109.5 ?
    H51A C51 H51C . . 109.5 ?
    H51B C51 H51C . . 109.5 ?
    O8 C52 N9 . . 123.2(5) ?
    O8 C52 C47 . . 121.8(4) ?
    N9 C52 C47 . . 114.9(4) ?
    N9 C53 C57 . . 106.7(3) ?
    N9 C53 C54 . . 113.3(3) ?
    C57 C53 C54 . . 113.0(4) ?
    N9 C53 H53 . . 107.9 ?
    C57 C53 H53 . . 107.9 ?
    C54 C53 H53 . . 107.9 ?
    C56 C54 C53 . . 110.0(4) ?
    C56 C54 C55 . . 109.5(4) ?
    C53 C54 C55 . . 110.4(4) ?
    C56 C54 H54 . . 108.9 ?
    C53 C54 H54 . . 108.9 ?
    C55 C54 H54 . . 108.9 ?
    C54 C55 H55A . . 109.5 ?
    C54 C55 H55B . . 109.5 ?
    H55A C55 H55B . . 109.5 ?
    C54 C55 H55C . . 109.5 ?
    H55A C55 H55C . . 109.5 ?
    H55B C55 H55C . . 109.5 ?
    C54 C56 H56A . . 109.5 ?
    C54 C56 H56B . . 109.5 ?
    H56A C56 H56B . . 109.5 ?
    C54 C56 H56C . . 109.5 ?
    H56A C56 H56C . . 109.5 ?
    H56B C56 H56C . . 109.5 ?
    O9 C57 N1 . . 120.9(4) ?
    O9 C57 C53 . . 122.4(4) ?
    N1 C57 C53 . . 116.7(4) ?
    C58 O10 H10 . . 109.5 ?
    O10 C58 H58A . . 109.5 ?
    O10 C58 H58B . . 109.5 ?
    H58A C58 H58B . . 109.5 ?
    O10 C58 H58C . . 109.5 ?
    H58A C58 H58C . . 109.5 ?
    H58B C58 H58C . . 109.5 ?
loop_
    _geom_torsion_atom_site_label_1
    _geom_torsion_atom_site_label_2
    _geom_torsion_atom_site_label_3
    _geom_torsion_atom_site_label_4
    _geom_torsion_site_symmetry_1
    _geom_torsion_site_symmetry_2
    _geom_torsion_site_symmetry_3
    _geom_torsion_site_symmetry_4
    _geom_torsion
    _geom_torsion_publ_flag
    C57 N1 C1 C5 . . . . -66.9(5) ?
    C4 N1 C1 C5 . . . . 109.6(4) ?
    C57 N1 C1 C2 . . . . 174.6(4) ?
    C4 N1 C1 C2 . . . . -8.9(5) ?
    N1 C1 C2 C3 . . . . 29.3(4) ?
    C5 C1 C2 C3 . . . . -89.1(5) ?
    C1 C2 C3 C4 . . . . -38.9(5) ?
    C57 N1 C4 C3 . . . . 161.1(4) ?
    C1 N1 C4 C3 . . . . -15.1(5) ?
    C2 C3 C4 N1 . . . . 32.7(5) ?
    C6 N2 C5 O1 . . . . -170.5(4) ?
    C9 N2 C5 O1 . . . . -7.6(7) ?
    C6 N2 C5 C1 . . . . 8.1(6) ?
    C9 N2 C5 C1 . . . . 170.9(4) ?
    N1 C1 C5 O1 . . . . -16.6(6) ?
    C2 C1 C5 O1 . . . . 96.5(5) ?
    N1 C1 C5 N2 . . . . 164.8(4) ?
    C2 C1 C5 N2 . . . . -82.1(5) ?
    C5 N2 C6 C10 . . . . -91.5(5) ?
    C9 N2 C6 C10 . . . . 104.6(4) ?
    C5 N2 C6 C7 . . . . 148.0(4) ?
    C9 N2 C6 C7 . . . . -15.9(5) ?
    N2 C6 C7 C8 . . . . 32.5(5) ?
    C10 C6 C7 C8 . . . . -91.4(5) ?
    C6 C7 C8 C9 . . . . -37.8(5) ?
    C5 N2 C9 C8 . . . . -172.7(4) ?
    C6 N2 C9 C8 . . . . -7.3(5) ?
    C7 C8 C9 N2 . . . . 28.0(5) ?
    C11 N3 C10 O2 . . . . 2.7(7) ?
    C11 N3 C10 C6 . . . . -176.8(4) ?
    N2 C6 C10 O2 . . . . 172.7(4) ?
    C7 C6 C10 O2 . . . . -71.0(5) ?
    N2 C6 C10 N3 . . . . -7.7(6) ?
    C7 C6 C10 N3 . . . . 108.6(4) ?
    C10 N3 C11 C19 . . . . -103.2(5) ?
    C10 N3 C11 C12 . . . . 130.5(4) ?
    N3 C11 C12 C13 . . . . -60.8(5) ?
    C19 C11 C12 C13 . . . . 172.1(4) ?
    C11 C12 C13 C18 . . . . 109.8(5) ?
    C11 C12 C13 C14 . . . . -70.3(6) ?
    C18 C13 C14 C15 . . . . -1.6(7) ?
    C12 C13 C14 C15 . . . . 178.5(4) ?
    C13 C14 C15 C16 . . . . 1.7(7) ?
    C14 C15 C16 C17 . . . . -1.3(8) ?
    C15 C16 C17 C18 . . . . 1.0(8) ?
    C14 C13 C18 C17 . . . . 1.3(7) ?
    C12 C13 C18 C17 . . . . -178.9(5) ?
    C16 C17 C18 C13 . . . . -1.0(8) ?
    C20 N4 C19 O3 . . . . 1.1(7) ?
    C20 N4 C19 C11 . . . . -177.2(4) ?
    N3 C11 C19 O3 . . . . 134.6(4) ?
    C12 C11 C19 O3 . . . . -99.1(5) ?
    N3 C11 C19 N4 . . . . -47.0(5) ?
    C12 C11 C19 N4 . . . . 79.3(5) ?
    C19 N4 C20 C21 . . . . 151.1(4) ?
    C19 N4 C20 C28 . . . . -84.4(5) ?
    N4 C20 C21 C22 . . . . -76.0(5) ?
    C28 C20 C21 C22 . . . . 159.6(4) ?
    C20 C21 C22 C23 . . . . 106.8(5) ?
    C20 C21 C22 C27 . . . . -73.3(5) ?
    C41 N7 C40 O6 . . . . -4.6(6) ?
    C41 N7 C40 C35 . . . . 178.5(3) ?
    C27 C22 C23 C24 . . . . -0.6(7) ?
    C21 C22 C23 C24 . . . . 179.3(4) ?
    C22 C23 C24 C25 . . . . 0.8(8) ?
    C23 C24 C25 C26 . . . . -0.4(8) ?
    C24 C25 C26 C27 . . . . -0.2(8) ?
    C25 C26 C27 C22 . . . . 0.4(8) ?
    C23 C22 C27 C26 . . . . -0.1(7) ?
    C21 C22 C27 C26 . . . . -179.9(4) ?
    C29 N5 C28 O4 . . . . 3.8(6) ?
    C29 N5 C28 C20 . . . . -179.0(3) ?
    N4 C20 C28 O4 . . . . -118.6(4) ?
    C21 C20 C28 O4 . . . . 6.1(6) ?
    N4 C20 C28 N5 . . . . 64.3(5) ?
    C21 C20 C28 N5 . . . . -171.0(4) ?
    C28 N5 C29 C34 . . . . -62.7(5) ?
    C28 N5 C29 C30 . . . . 173.4(4) ?
    N5 C29 C30 C31 . . . . -56.4(5) ?
    C34 C29 C30 C31 . . . . 178.7(4) ?
    C29 C30 C31 C32 . . . . -175.6(4) ?
    C29 C30 C31 C33 . . . . -52.4(5) ?
    C35 N6 C34 O5 . . . . 3.3(7) ?
    C35 N6 C34 C29 . . . . -177.3(4) ?
    N5 C29 C34 O5 . . . . 145.4(4) ?
    C30 C29 C34 O5 . . . . -90.4(5) ?
    N5 C29 C34 N6 . . . . -33.9(6) ?
    C30 C29 C34 N6 . . . . 90.3(4) ?
    C34 N6 C35 C40 . . . . -57.2(5) ?
    C34 N6 C35 C36 . . . . 177.2(4) ?
    O6 C40 C35 N6 . . . . 152.2(4) ?
    N7 C40 C35 N6 . . . . -30.8(5) ?
    O6 C40 C35 C36 . . . . -83.6(5) ?
    N7 C40 C35 C36 . . . . 93.3(5) ?
    N6 C35 C36 C37 . . . . 60.5(5) ?
    C40 C35 C36 C37 . . . . -65.8(5) ?
    N6 C35 C36 C38 . . . . -171.4(4) ?
    C40 C35 C36 C38 . . . . 62.3(5) ?
    C37 C36 C38 C39 . . . . -62.0(7) ?
    C35 C36 C38 C39 . . . . 170.1(5) ?
    C40 N7 C41 C42 . . . . 119.7(4) ?
    C40 N7 C41 C46 . . . . -112.7(4) ?
    N7 C41 C42 C44 . . . . 55.7(5) ?
    C46 C41 C42 C44 . . . . -72.1(5) ?
    N7 C41 C42 C43 . . . . -69.5(5) ?
    C46 C41 C42 C43 . . . . 162.8(4) ?
    C41 C42 C44 C45 . . . . 161.9(4) ?
    C43 C42 C44 C45 . . . . -73.2(6) ?
    C47 N8 C46 O7 . . . . -4.4(6) ?
    C47 N8 C46 C41 . . . . 175.4(4) ?
    N7 C41 C46 O7 . . . . -158.5(4) ?
    C42 C41 C46 O7 . . . . -30.6(6) ?
    N7 C41 C46 N8 . . . . 21.7(5) ?
    C42 C41 C46 N8 . . . . 149.6(4) ?
    C46 N8 C47 C48 . . . . -72.2(5) ?
    C46 N8 C47 C52 . . . . 57.5(5) ?
    N8 C47 C48 C49 . . . . -134.0(4) ?
    C52 C47 C48 C49 . . . . 97.3(5) ?
    C47 C48 C49 C50 . . . . 78.3(5) ?
    C47 C48 C49 C51 . . . . -159.0(4) ?
    C53 N9 C52 O8 . . . . -2.6(7) ?
    C53 N9 C52 C47 . . . . 173.5(3) ?
    N8 C47 C52 O8 . . . . -142.7(4) ?
    C48 C47 C52 O8 . . . . -11.7(6) ?
    N8 C47 C52 N9 . . . . 41.1(5) ?
    C48 C47 C52 N9 . . . . 172.1(4) ?
    C52 N9 C53 C57 . . . . -125.3(4) ?
    C52 N9 C53 C54 . . . . 109.7(5) ?
    N9 C53 C54 C56 . . . . -56.7(5) ?
    C57 C53 C54 C56 . . . . -178.2(4) ?
    N9 C53 C54 C55 . . . . -177.7(4) ?
    C57 C53 C54 C55 . . . . 60.8(5) ?
    C4 N1 C57 O9 . . . . -178.1(4) ?
    C1 N1 C57 O9 . . . . -2.2(6) ?
    C4 N1 C57 C53 . . . . 4.3(6) ?
    C1 N1 C57 C53 . . . . -179.8(4) ?
    N9 C53 C57 O9 . . . . -103.7(5) ?
    C54 C53 C57 O9 . . . . 21.5(6) ?
    N9 C53 C57 N1 . . . . 73.9(5) ?
    C54 C53 C57 N1 . . . . -160.9(4) ?
loop_
    _geom_hbond_atom_site_label_D
    _geom_hbond_atom_site_label_H
    _geom_hbond_atom_site_label_A
    _geom_hbond_site_symmetry_A
    _geom_hbond_distance_DH
    _geom_hbond_distance_HA
    _geom_hbond_distance_DA
    _geom_hbond_angle_DHA
    N3 H3 O10 . 0.88 2.09 2.912(5) 154.4
    N4 H4 O10 . 0.88 2.28 3.139(5) 165.8
    N4 H4 O9 . 0.88 2.51 3.103(5) 125.0
    N5 H5 O3 . 0.88 2.18 2.935(5) 143.2
    N6 H6 O8 1_655 0.88 2.49 3.208(5) 138.9
    N7 H7 O4 . 0.88 2.50 3.266(5) 145.2
    N8 H8 O5 . 0.88 2.11 2.971(5) 164.5
    N9 H9 O4 . 0.88 2.13 2.975(5) 160.7
    O10 H10 O9 . 0.84 1.91 2.698(4) 155.9
data_global
_journal_date_recd_electronic     2009-07-06
_journal_date_accepted     2009-07-08
_journal_name_full     'Acta Crystallographica, Section E'
_journal_year     2009
_journal_volume     65
_journal_issue      8
_journal_page_first     o1913
_journal_page_last     o1914
_journal_paper_category     QO
_journal_coeditor_code     PV2179
_publ_contact_author_name     'J. Wilson Quail'
_publ_contact_author_address
;
Saskatchewan Structural Sciences Centre
University of Saskatchewan
110 Science Place
Saskatoon, Saskatchewan S7N 5C9, Canada
;
_publ_contact_author_email     wilson.quail@usask.ca
_publ_contact_author_fax     '1-306-966-4730'
_publ_contact_author_phone     '1-306-966-4663'
_publ_section_title
;
Cyclolinopeptide A methanol solvate
;
loop_
    _publ_author_name
    _publ_author_address
    'Quail, J. Wilson '
;
Saskatchewan Structural Sciences Centre,
University of Saskatchewan,
110 Science Place, Saskatoon, Saskatchewan S7N 5C9, Canada
;
    'Shen, J.'
;
Department of Food and Bioproduce Sources,
College of Agriculture and Bioresources,
University of Saskatchewan, Saskatoon, Saskatchewan  S7N 5A8, Canada
;
    'Reaney, M. J. T.'
;
Department of Food and Bioproduce Sources,
College of Agriculture and Bioresources,
University of Saskatchewan, Saskatoon, Saskatchewan S7N 5A8, Canada
;
    'Sammynaiken, R.'
;
Saskatchewan Structural Sciences Centre,
University of Saskatchewan,
110 Science Place, Saskatoon, Saskatchewan S7N 5C9, Canada
;
