# Supplementary material for: Cyclo­linopeptide A methanol solvate
Source: Acta Crystallogr Sect E Struct Rep Online. 2009 Jul 18;65(Pt 8):o1913–4. doi: 10.1107/S1600536809026841 (PMC2977324; doi:10.1107/S1600536809026841)
Supplement: Supplementary file 2 [file e-65-o1913-Isup2.hkl]

# 
# h,k,l, Fc-squared, Fo-squared, sigma(Fo-squared) and status flag 
# 
data_I
_shelx_title ' Compound 1169' 
_shelx_refln_list_code          4 
_shelx_F_calc_maximum      260.08 
_exptl_crystal_F_000      2320.00 
_reflns_d_resolution_high  0.8403 
 
loop_ 
 _symmetry_equiv_pos_as_xyz 
 'x, y, z' 
 '-x+1/2, -y, z+1/2' 
 'x+1/2, -y+1/2, -z' 
 '-x, y+1/2, -z+1/2' 
 
_cell_length_a     9.8650 
_cell_length_b    22.6135 
_cell_length_c    26.5723 
_cell_angle_alpha  90.000 
_cell_angle_beta   90.000 
_cell_angle_gamma  90.000 
 
_shelx_F_squared_multiplier     1.000 
 
loop_ 
 _refln_index_h 
 _refln_index_k 
 _refln_index_l 
 _refln_F_squared_calc 
 _refln_F_squared_meas 
 _refln_F_squared_sigma 
 _refln_observed_status 
   2   0   0    18287.17    17272.59    639.88 o 
   4   0   0       17.85      211.08     75.26 o 
   6   0   0      385.67      497.72    101.40 o 
   8   0   0     2220.91     2552.31    209.99 o 
  10   0   0      483.25      447.17     95.91 o 
   2   1   0    27085.94    27216.59    997.94 o 
   3   1   0     3672.62     3727.83    135.31 o 
   4   1   0        5.84       42.05     54.66 o 
   5   1   0     3399.21     3692.99    150.28 o 
   6   1   0     1082.27     1044.63     83.82 o 
   7   1   0      945.33     1121.22    104.42 o 
   8   1   0     1530.12     1516.63    116.27 o 
   9   1   0        3.34      -46.25     59.28 o 
  10   1   0      139.84      105.13     71.91 o 
  11   1   0      103.28      168.20     87.46 o 
   2   2   0     4453.00     4497.43    140.68 o 
   3   2   0     1740.58     1573.18    103.16 o 
   4   2   0     3909.14     3985.66    156.20 o 
   5   2   0      341.20      295.36     66.90 o 
   6   2   0      508.94      512.55     61.86 o 
   7   2   0      315.58      130.40     71.09 o 
   8   2   0      698.87      554.66     79.54 o 
   9   2   0      263.89      218.70     80.75 o 
  10   2   0      377.26      386.13     89.17 o 
  11   2   0        0.13       24.81     92.08 o 
   1   3   0     3746.66     3741.79     80.38 o 
   2   3   0    52593.93    56712.69   1116.18 o 
   3   3   0     5476.27     4994.79    231.23 o 
   4   3   0     3304.63     3641.30    141.53 o 
   5   3   0       84.32       21.03     71.49 o 
   6   3   0     2027.21     1871.38    118.12 o 
   7   3   0      101.97       71.07     58.87 o 
   8   3   0       90.49       -4.21     46.68 o 
   9   3   0       54.88      134.55     75.27 o 
  10   3   0     1857.65     1577.69    118.80 o 
  11   3   0        2.75      142.53    100.49 o 
   0   4   0    23039.32    22572.54    578.18 o 
   1   4   0     9054.79     8285.21    156.67 o 
   2   4   0    21033.95    21401.66    452.86 o 
   3   4   0     7432.94     7311.90    179.47 o 
   4   4   0     2151.88     2313.77    112.39 o 
   5   4   0        0.33      -37.84     37.84 o 
   6   4   0       31.13       54.66     54.66 o 
   7   4   0      253.22      297.79     53.84 o 
   8   4   0      138.05       62.66     54.25 o 
   9   4   0      352.07      327.25     75.29 o 
  10   4   0       93.81      236.32     91.67 o 
  11   4   0      229.15      483.21    193.87 o 
   1   5   0    34593.63    35105.39    543.25 o 
   2   5   0     4180.84     4094.51     92.09 o 
   3   5   0     1035.10     1238.74     54.81 o 
   4   5   0     1320.63     1166.78     70.84 o 
   5   5   0     2097.73     2175.85     90.75 o 
   6   5   0     2388.48     2425.12    102.56 o 
   7   5   0     4289.96     4366.37    171.73 o 
   8   5   0     1675.31     1547.15    107.44 o 
   9   5   0      151.61      130.36     63.50 o 
  10   5   0      277.64      417.21     97.99 o 
  11   5   0      113.36      332.20    156.01 o 
   0   6   0     3238.62     3010.28     93.21 o 
   1   6   0     1833.07     1744.37     49.09 o 
   2   6   0      142.58       83.71     29.44 o 
   3   6   0      860.92      841.89     45.09 o 
   4   6   0      264.03      358.85     66.47 o 
   5   6   0      558.09      576.18     49.66 o 
   6   6   0     1529.45     1599.42     83.03 o 
   7   6   0      726.99      656.57     63.13 o 
   8   6   0      830.32      686.89     81.65 o 
   9   6   0       68.74       58.45     58.45 o 
  10   6   0      261.66      291.03     92.95 o 
  11   6   0       40.83       79.89    147.59 o 
   1   7   0    17103.31    16970.98    311.76 o 
   2   7   0      977.56      923.26     39.63 o 
   3   7   0     1717.18     1729.10     70.08 o 
   4   7   0     1796.23     1680.26    101.27 o 
   5   7   0     1037.39     1023.54     66.55 o 
   6   7   0     2102.29     2168.44     90.69 o 
   7   7   0     1828.26     1537.60    112.12 o 
   8   7   0      146.11      163.17     71.07 o 
   9   7   0      162.88      192.60     66.44 o 
  10   7   0       33.30      117.31     84.09 o 
  11   7   0       30.60       58.44    137.91 o 
   0   8   0        1.72       12.61     25.65 o 
   1   8   0       63.91      100.93     16.82 o 
   2   8   0      523.49      518.68     26.52 o 
   3   8   0    10899.71    11730.33    255.62 o 
   4   8   0     4860.85     4921.73    173.55 o 
   5   8   0      922.31     1044.33     71.17 o 
   6   8   0       77.36      108.91     54.24 o 
   7   8   0      320.36      371.00     60.15 o 
   8   8   0       99.37      155.17     63.08 o 
   9   8   0      119.99       42.05     58.87 o 
  10   8   0      171.21      188.82    108.92 o 
  11   8   0        1.50       24.81    229.99 o 
   1   9   0    10943.50    11064.83    193.39 o 
   2   9   0      139.12      155.20     25.66 o 
   3   9   0     9225.53     9191.89    213.29 o 
   4   9   0      318.42      396.30     59.32 o 
   5   9   0       82.93      159.79     42.47 o 
   6   9   0      478.19      497.74     55.12 o 
   7   9   0      180.88      295.23     58.04 o 
   8   9   0      608.48      500.70     75.32 o 
   9   9   0       38.32      134.55     79.89 o 
  10   9   0       94.42      -79.05     79.05 o 
  11   9   0        3.27     -188.78    222.84 o 
   0  10   0    15239.44    15421.76    442.34 o 
   1  10   0        9.72        8.41     16.82 o 
   2  10   0     2108.01     2426.59     64.19 o 
   3  10   0     4460.51     4559.86    114.48 o 
   4  10   0      317.93      383.66     58.48 o 
   5  10   0     4034.27     3947.95    138.76 o 
   6  10   0      169.03      113.13     45.42 o 
   7  10   0      806.72      833.35     82.49 o 
   8  10   0      371.00      554.40     91.70 o 
   9  10   0        0.31       58.44     58.44 o 
  10  10   0       33.61      -92.08     97.13 o 
   1  11   0      493.02      512.63     26.52 o 
   2  11   0      214.45      211.16     24.40 o 
   3  11   0     6703.27     6916.37    140.83 o 
   4  11   0      530.94      383.79     58.49 o 
   5  11   0      338.52      371.03     47.54 o 
   6  11   0     2413.47     2481.54    129.50 o 
   7  11   0     1062.11      921.99     78.73 o 
   8  11   0      267.07      358.76     83.70 o 
   9  11   0      286.97      236.37     71.92 o 
  10  11   0        0.02      -12.61     79.89 o 
   0  12   0    13145.54    13395.61    379.69 o 
   1  12   0     1927.91     1922.58     51.48 o 
   2  12   0       14.38      -20.60     20.60 o 
   3  12   0        6.75        0.00     42.05 o 
   4  12   0     1378.16     1437.23     73.74 o 
   5  12   0       74.54       79.89     38.27 o 
   6  12   0        3.88        8.41     59.28 o 
   7  12   0     2089.82     2118.90    119.71 o 
   8  12   0      196.54      306.58     68.13 o 
   9  12   0      415.24      391.19     76.98 o 
  10  12   0        1.49      -92.08     92.08 o 
   1  13   0      197.95      171.61     20.19 o 
   2  13   0       85.77       75.69     21.45 o 
   3  13   0     1388.19     1354.74     52.67 o 
   4  13   0      281.49      269.20     42.48 o 
   5  13   0      109.64      159.80     45.84 o 
   6  13   0       22.63       50.88     50.88 o 
   7  13   0       15.32       66.85     45.41 o 
   8  13   0       19.72      168.19     75.68 o 
   9  13   0     1027.57     1324.54    122.90 o 
  10  13   0       44.49      269.10    116.89 o 
   0  14   0     2863.70     2785.23    123.36 o 
   1  14   0      390.42      391.27     20.62 o 
   2  14   0       20.10       12.61     21.44 o 
   3  14   0     2270.20     2187.06     78.89 o 
   4  14   0     1516.67     1577.96     77.53 o 
   5  14   0       36.19       16.82     29.01 o 
   6  14   0      304.69      214.93     45.43 o 
   7  14   0       27.98       58.45     45.83 o 
   8  14   0      204.23      252.33     59.72 o 
   9  14   0      177.54       50.88     63.08 o 
  10  14   0      141.04      171.57     79.90 o 
   1  15   0      431.29      449.77     24.82 o 
   2  15   0        0.79       -4.20     16.82 o 
   3  15   0        2.80      -12.61     17.24 o 
   4  15   0       34.01      -16.82     96.29 o 
   5  15   0     1697.30     1704.37     85.96 o 
   6  15   0      333.37      436.18     59.73 o 
   7  15   0       46.94       66.86     49.62 o 
   8  15   0      177.31      218.68     67.29 o 
   9  15   0      396.99      332.29    108.94 o 
   0  16   0     1241.86     1241.76     54.76 o 
   1  16   0      245.50      214.93     24.82 o 
   2  16   0     1409.38     1412.17     58.56 o 
   3  16   0      114.62       83.68     37.85 o 
   4  16   0     1329.76     1223.51     90.97 o 
   5  16   0        5.11       -4.20     29.85 o 
   6  16   0       82.50      105.12     37.00 o 
   7  16   0      284.98      301.98     49.63 o 
   8  16   0       19.73      -12.61     63.49 o 
   9  16   0        9.78      -66.85    117.73 o 
   1  17   0        3.95      -12.61     12.61 o 
   2  17   0     1542.09     1547.10     61.09 o 
   3  17   0     1379.44     1218.97     77.08 o 
   4  17   0      810.07      714.22     58.92 o 
   5  17   0      246.87      180.01     38.27 o 
   6  17   0       83.32       71.06     41.63 o 
   7  17   0       19.42       37.84     33.64 o 
   8  17   0      209.92      205.22     63.08 o 
   9  17   0        1.32        8.41     67.69 o 
   0  18   0       77.60       97.14     16.82 o 
   1  18   0     2086.55     2059.93     64.93 o 
   2  18   0      129.87      108.92     21.87 o 
   3  18   0       33.56      -25.23     25.23 o 
   4  18   0     1950.08     1994.61    109.99 o 
   5  18   0      706.18      663.17     66.91 o 
   6  18   0       33.13       21.02     50.88 o 
   7  18   0        0.09      -42.47     42.47 o 
   8  18   0      110.80      134.56     54.24 o 
   1  19   0       92.82       62.66     12.19 o 
   2  19   0     1767.63     1796.69     99.02 o 
   3  19   0      447.47      521.22     47.54 o 
   4  19   0       12.90       16.82     29.01 o 
   5  19   0      359.86      286.44     50.47 o 
   6  19   0       17.67       50.88     42.47 o 
   7  19   0        2.39      192.57     66.43 o 
   8  19   0      193.37      130.36     50.46 o 
   0  20   0     1626.48     1851.91     61.51 o 
   1  20   0       38.18       -8.41     29.43 o 
   2  20   0      661.15      673.25     47.13 o 
   3  20   0        0.06       12.61     29.43 o 
   4  20   0     1341.21     1200.91     85.48 o 
   5  20   0       18.53        4.20     38.26 o 
   6  20   0       36.88        4.20     29.85 o 
   7  20   0       40.89      113.11     55.08 o 
   1  21   0       85.14      100.92     13.04 o 
   2  21   0      336.77      358.78     41.64 o 
   3  21   0       16.49       21.02     21.02 o 
   4  21   0      344.14      302.00     49.63 o 
   5  21   0       26.44       -8.41     29.43 o 
   6  21   0      265.48      218.69     55.51 o 
   7  21   0        7.66      108.90     79.89 o 
   0  22   0       39.96      142.54     46.25 o 
   1  22   0        3.72       21.02     12.61 o 
   2  22   0       33.86       33.22     21.02 o 
   3  22   0       18.91       24.81     25.23 o 
   4  22   0        0.30       54.66     42.05 o 
   5  22   0        5.41      -12.61     29.43 o 
   6  22   0       80.61      113.11     55.08 o 
   1  23   0        4.10      -21.02     34.06 o 
   2  23   0      147.66      198.06     25.65 o 
   3  23   0      432.46      365.96     42.06 o 
   4  23   0        0.83      -24.81     33.64 o 
   5  23   0        3.42        0.00     42.05 o 
   6  23   0       57.64     -113.11    151.79 o 
   0  24   0        9.39       79.89     41.63 o 
   1  24   0        0.61      -24.81     24.81 o 
   2  24   0      319.63      277.59     45.42 o 
   3  24   0      528.15      542.25    120.73 o 
   4  24   0       12.85      176.59     87.88 o 
   5  24   0        1.17      108.90    129.92 o 
   1  25   0      114.61       50.88     54.67 o 
   2  25   0      111.47      218.66     95.87 o 
   3  25   0      174.11      121.53     84.53 o 
   4  25   0      184.75      232.13    118.59 o 
   1  26   0        1.06       -4.20     80.73 o 
   2  26   0      125.60      282.16     84.94 o 
   3  26   0        3.33       46.25     67.27 o 
   2   0   1       39.73       97.14     42.05 o 
   3   0   1      508.14      240.48     80.44 o 
   4   0   1     2952.06     3235.41    125.79 o 
   5   0   1        7.37       21.02     59.29 o 
   6   0   1       42.91       75.69     54.24 o 
   7   0   1      160.23      180.00     67.71 o 
   8   0   1      114.33      108.91     75.69 o 
   9   0   1      185.66      222.47     67.71 o 
  10   0   1       52.33      151.79     67.28 o 
  11   0   1      108.44      139.19    105.55 o 
   2   1   1    23390.42    23980.88    495.86 o 
   3   1   1       72.68       32.32     35.05 o 
   4   1   1     3299.82     3163.59    105.55 o 
   5   1   1      733.69      833.45    103.16 o 
   6   1   1     2518.34     2244.64    245.32 o 
   7   1   1      932.88      848.79     66.83 o 
   8   1   1      377.22      494.01     52.94 o 
   9   1   1      536.26      541.41    103.92 o 
  10   1   1      264.04      297.77     58.57 o 
  11   1   1      108.25       54.66     65.87 o 
   1   2   1     4037.69     3679.86     93.94 o 
   2   2   1     2301.74     2222.52     55.49 o 
   3   2   1      504.57      503.69     35.25 o 
   4   2   1     1311.80     1441.26     69.20 o 
   5   2   1       24.27       26.47     37.52 o 
   6   2   1      166.37      164.30     39.73 o 
   7   2   1     1272.89     1353.01     96.04 o 
   8   2   1      573.35      568.99     60.73 o 
   9   2   1      230.21      315.24     64.35 o 
  10   2   1      133.65      172.51    103.66 o 
  11   2   1      102.82        5.43     93.82 o 
   0   3   1     7245.33     6634.35    194.97 o 
   1   3   1     6205.94     5807.87    135.45 o 
   2   3   1     9169.32     8246.51    174.41 o 
   3   3   1     6317.15     6198.19    128.94 o 
   4   3   1     4869.41     4779.02    241.77 o 
   5   3   1      553.95      558.03     46.21 o 
   6   3   1     3440.27     3790.43    105.68 o 
   7   3   1     2388.44     2462.85    232.46 o 
   8   3   1      402.23      490.59     65.72 o 
   9   3   1      557.11      518.91     70.62 o 
  10   3   1      168.25      101.11     53.61 o 
  11   3   1       61.23      194.93     80.40 o 
   0   4   1     4550.71     4326.97     86.19 o 
   1   4   1    34539.09    35270.54    405.99 o 
   2   4   1     6380.15     5611.94    100.62 o 
   3   4   1     9081.34     9120.27    170.37 o 
   4   4   1      737.70      711.03     76.44 o 
   5   4   1      629.11      640.03     54.93 o 
   6   4   1      280.13      237.53     44.46 o 
   7   4   1     2723.15     2749.73    102.87 o 
   8   4   1     1427.41     1442.70     81.08 o 
   9   4   1      300.00      351.04     59.86 o 
  10   4   1     1427.67     1599.91    205.07 o 
  11   4   1      655.58      462.69    101.40 o 
   0   5   1     8943.99     8382.99    169.57 o 
   1   5   1     4577.41     4252.95     60.26 o 
   2   5   1     1565.52     1498.50     40.83 o 
   3   5   1     2962.86     2869.68     67.00 o 
   4   5   1     2852.50     2935.71     69.11 o 
   5   5   1      941.06     1110.38     48.63 o 
   6   5   1      195.16      208.06     36.13 o 
   7   5   1       94.26      134.69     38.26 o 
   8   5   1      680.69      577.38     51.31 o 
   9   5   1      274.36      230.69     60.95 o 
  10   5   1      765.61      886.46     99.50 o 
  11   5   1       84.71      -41.39     83.69 o 
   0   6   1      708.06      612.13     25.72 o 
   1   6   1      570.98      586.50     22.12 o 
   2   6   1     3085.31     3019.34     55.03 o 
   3   6   1     8610.35     8651.94    311.98 o 
   4   6   1     1519.74     1557.22     51.04 o 
   5   6   1      508.55      469.42     45.45 o 
   6   6   1       11.26      108.05     34.52 o 
   7   6   1      632.02      732.99     95.53 o 
   8   6   1      212.42      199.88     37.00 o 
   9   6   1      138.27      124.23    103.45 o 
  10   6   1      995.74     1034.44    247.06 o 
  11   6   1      464.31      470.02    122.41 o 
   0   7   1     1725.51     1604.53     46.93 o 
   1   7   1      510.55      471.55     28.00 o 
   2   7   1     3103.55     3099.55     51.26 o 
   3   7   1     3141.16     3126.21    116.47 o 
   4   7   1      559.77      527.01     79.34 o 
   5   7   1      136.21      171.39     36.37 o 
   6   7   1      833.26      860.24     73.88 o 
   7   7   1      187.18      165.58     37.04 o 
   8   7   1     1715.90     1943.90    137.78 o 
   9   7   1      160.90      202.86     62.87 o 
  10   7   1      334.47      314.22    174.97 o 
  11   7   1      178.55       98.00    189.03 o 
   0   8   1     2128.14     1996.53     52.45 o 
   1   8   1      216.11      263.29     17.51 o 
   2   8   1     2881.44     2885.00     46.78 o 
   3   8   1     1395.53     1443.35     41.89 o 
   4   8   1      723.06      707.27     38.19 o 
   5   8   1      313.99      330.50     42.83 o 
   6   8   1      662.34      686.32     42.91 o 
   7   8   1      942.57      799.63     71.36 o 
   8   8   1      195.03      299.01     48.29 o 
   9   8   1      268.49      337.82     53.23 o 
  10   8   1      168.59      152.61     68.07 o 
  11   8   1      111.37      274.11    314.32 o 
   0   9   1      123.02      151.83     25.66 o 
   1   9   1     2062.07     2155.74     60.22 o 
   2   9   1      965.56      932.36     21.85 o 
   3   9   1     4427.19     4296.42     81.32 o 
   4   9   1     1250.57     1209.86     50.74 o 
   5   9   1      730.69      824.03     48.12 o 
   6   9   1     1504.54     1534.57     61.08 o 
   7   9   1       31.65      -46.25     46.25 o 
   8   9   1      612.22      637.09     51.54 o 
   9   9   1      102.75      159.95     55.76 o 
  10   9   1       24.23      114.82     64.94 o 
  11   9   1      514.96      526.82    265.01 o 
   0  10   1        7.02      -21.02     21.02 o 
   1  10   1      220.73      206.58     27.76 o 
   2  10   1     4446.12     4711.27    103.12 o 
   3  10   1     9617.30     9923.07    147.41 o 
   4  10   1      514.14      506.18     86.90 o 
   5  10   1      474.26      471.74     77.84 o 
   6  10   1      393.24      417.91     99.91 o 
   7  10   1     1543.53     1594.22     74.49 o 
   8  10   1      818.03      926.49     69.21 o 
   9  10   1      772.19      772.75     67.06 o 
  10  10   1       34.47      252.46     68.02 o 
   0  11   1       21.21       16.82     21.02 o 
   1  11   1      842.40      867.19     43.80 o 
   2  11   1      139.24      135.64     16.34 o 
   3  11   1     1169.68     1057.51     32.77 o 
   4  11   1      221.98      209.64     42.48 o 
   5  11   1        0.41      -27.20     60.76 o 
   6  11   1      339.26      397.27     39.99 o 
   7  11   1     1785.60     1845.82     78.59 o 
   8  11   1      481.20      305.08    115.69 o 
   9  11   1      826.60      702.52     58.64 o 
  10  11   1      197.29      297.23     67.60 o 
   0  12   1     2934.17     3047.69     79.07 o 
   1  12   1     5354.37     5514.64    101.71 o 
   2  12   1      980.14      983.51     61.07 o 
   3  12   1     1504.64     1569.53     66.60 o 
   4  12   1      399.34      389.53     27.93 o 
   5  12   1     3169.34     3278.19     96.43 o 
   6  12   1      589.26      501.27     40.01 o 
   7  12   1       26.95       13.85     77.58 o 
   8  12   1      198.90      156.08     44.31 o 
   9  12   1       82.63       30.82     43.20 o 
  10  12   1       17.24       12.53     61.64 o 
   0  13   1     1010.11      950.25     32.01 o 
   1  13   1      997.15      992.51     30.75 o 
   2  13   1     1162.19     1033.08     37.49 o 
   3  13   1     1095.01     1102.44     49.49 o 
   4  13   1      374.46      379.04     25.34 o 
   5  13   1      625.82      597.87     37.98 o 
   6  13   1      665.44      683.40     69.43 o 
   7  13   1      820.14      891.43     60.17 o 
   8  13   1      253.01      344.92     43.31 o 
   9  13   1       12.18      -14.72     41.92 o 
  10  13   1      173.02      306.07     78.89 o 
   0  14   1     1199.25     1274.41     37.07 o 
   1  14   1     1104.02     1149.69     29.50 o 
   2  14   1      242.90      235.93     25.24 o 
   3  14   1     2334.87     2235.67    122.99 o 
   4  14   1     1276.86     1229.72     41.97 o 
   5  14   1      345.38      276.57     90.23 o 
   6  14   1      480.93      515.07     99.08 o 
   7  14   1      131.13       56.65     35.38 o 
   8  14   1       81.90      125.92     83.89 o 
   9  14   1      386.69      299.74    125.97 o 
  10  14   1       68.52      116.55     77.16 o 
   0  15   1      674.68      686.90     23.99 o 
   1  15   1      107.60      100.31     22.92 o 
   2  15   1      121.59      164.51     23.13 o 
   3  15   1     1387.25     1395.99     87.21 o 
   4  15   1      609.81      609.40     43.76 o 
   5  15   1     3626.06     3678.53     99.89 o 
   6  15   1      130.62      125.97     31.12 o 
   7  15   1      152.92      247.72     67.91 o 
   8  15   1       30.68      -15.28     50.85 o 
   9  15   1       72.34       38.80     51.68 o 
   0  16   1      857.15      844.91     26.52 o 
   1  16   1      235.98      209.73     21.24 o 
   2  16   1      615.25      598.24     30.33 o 
   3  16   1      213.33      188.84     20.06 o 
   4  16   1      205.07      233.96     37.85 o 
   5  16   1      376.60      331.48     33.45 o 
   6  16   1      145.91      168.30     26.76 o 
   7  16   1      783.46      866.28     62.70 o 
   8  16   1       47.78       25.68     74.00 o 
   9  16   1        3.83      106.68     61.40 o 
   0  17   1       84.14       88.31     17.24 o 
   1  17   1     1769.33     1801.25     44.83 o 
   2  17   1     1335.65     1274.47     59.81 o 
   3  17   1      854.00      936.37     39.00 o 
   4  17   1      849.96      744.38     45.08 o 
   5  17   1     1752.25     1760.88     73.29 o 
   6  17   1      702.84      741.03     42.36 o 
   7  17   1      247.83      339.37     40.36 o 
   8  17   1      200.25      219.48     37.08 o 
   9  17   1      181.04      174.77     46.54 o 
   0  18   1     2279.48     2321.95     68.74 o 
   1  18   1       45.24       44.54     16.82 o 
   2  18   1     1127.93     1013.37     37.47 o 
   3  18   1     1173.40     1197.11     41.97 o 
   4  18   1       97.11       92.15     73.59 o 
   5  18   1       31.57        9.94     50.04 o 
   6  18   1      192.50      145.91     45.84 o 
   7  18   1      126.98      199.00     59.29 o 
   8  18   1      106.95       76.28     38.04 o 
   0  19   1      238.77      252.35     20.61 o 
   1  19   1      972.39     1019.33     28.24 o 
   2  19   1      244.59      277.63     37.85 o 
   3  19   1     1124.83     1092.62     39.14 o 
   4  19   1      114.33      103.37     39.74 o 
   5  19   1       61.05       78.98     28.13 o 
   6  19   1      525.12      566.74     44.50 o 
   7  19   1      359.99      380.85     42.44 o 
   8  19   1       26.89       97.59     75.26 o 
   0  20   1        0.64      -16.82     16.82 o 
   1  20   1      735.15      745.07     46.71 o 
   2  20   1     1323.58     1298.10     43.20 o 
   3  20   1       35.98       40.49     20.18 o 
   4  20   1      537.04      537.21    109.17 o 
   5  20   1     1333.59     1214.30     66.92 o 
   6  20   1       53.71       60.38     25.44 o 
   7  20   1       32.06       38.05     59.08 o 
   0  21   1      398.59      383.63     25.24 o 
   1  21   1      147.00      172.39     18.53 o 
   2  21   1      127.62      151.44     20.61 o 
   3  21   1       64.66       77.37     20.81 o 
   4  21   1      278.41      185.80     46.26 o 
   5  21   1       15.59       24.41     21.97 o 
   6  21   1       13.89       55.05     40.68 o 
   7  21   1       15.87      116.67     46.01 o 
   0  22   1      325.56      436.17     24.40 o 
   1  22   1       14.85       30.05     15.47 o 
   2  22   1      245.64      233.16     52.78 o 
   3  22   1      417.83      396.23     30.52 o 
   4  22   1      223.05      214.44     26.61 o 
   5  22   1        6.94       -2.52     27.33 o 
   6  22   1       10.94      -11.26     73.37 o 
   0  23   1      590.65      539.36     51.33 o 
   1  23   1      152.65      187.82     29.02 o 
   2  23   1      181.91      123.20     31.75 o 
   3  23   1      102.41      128.41     26.02 o 
   4  23   1      304.51      354.04     46.06 o 
   5  23   1      293.51      465.98    146.36 o 
   6  23   1      236.22      -10.56     94.62 o 
   0  24   1      164.26      108.92     34.06 o 
   1  24   1       89.32      105.39     42.26 o 
   2  24   1       88.03      162.11     46.46 o 
   3  24   1      106.11      204.53     52.56 o 
   4  24   1       68.19      177.82     87.53 o 
   5  24   1       84.36       95.61     72.44 o 
   0  25   1      109.97      151.80     41.63 o 
   1  25   1       52.57      100.92     31.24 o 
   2  25   1       23.59       39.06    108.90 o 
   3  25   1      307.71      524.43    248.56 o 
   4  25   1       55.17       71.83     65.26 o 
   0  26   1       73.40      100.92     79.47 o 
   1  26   1       75.15      168.64    124.25 o 
   2  26   1       84.04       16.15     47.35 o 
   3  26   1       18.71       21.16     67.31 o 
   1   0   2        5.91        8.41     13.03 o 
   2   0   2      773.71      904.70     43.04 o 
   3   0   2     1824.34     1678.58     79.93 o 
   4   0   2      674.93      589.19     85.07 o 
   5   0   2      199.47      295.28     71.51 o 
   6   0   2     1245.25     1325.94     99.43 o 
   7   0   2      368.10      322.66     79.09 o 
   8   0   2       94.35        8.41     63.50 o 
   9   0   2      257.34      256.55     66.45 o 
  10   0   2        0.85       33.22     79.47 o 
  11   0   2      146.28      -62.66    175.35 o 
   1   1   2      856.06      903.19     71.72 o 
   2   1   2    40242.50    40740.28    632.18 o 
   3   1   2     2099.28     2131.94     59.06 o 
   4   1   2     1738.71     1673.74     62.92 o 
   5   1   2     2728.95     2474.89    303.73 o 
   6   1   2      347.41      505.49     85.40 o 
   7   1   2      306.99      361.16     46.35 o 
   8   1   2      856.01      921.34     70.96 o 
   9   1   2      955.53      964.25     66.46 o 
  10   1   2       18.52      102.05     76.10 o 
  11   1   2      415.20      420.82     77.50 o 
   1   2   2    11206.56    10606.55    166.16 o 
   2   2   2    14095.22    13785.47    210.64 o 
   3   2   2      944.39      983.56     45.50 o 
   4   2   2     1542.72     1514.90     55.75 o 
   5   2   2      478.65      494.30     49.71 o 
   6   2   2      411.89      300.44     71.95 o 
   7   2   2      481.73      560.04     50.21 o 
   8   2   2       95.06       84.07     45.12 o 
   9   2   2      368.06      366.99     54.68 o 
  10   2   2       60.04      176.46     55.18 o 
  11   2   2      133.42      128.86     66.27 o 
   0   3   2      739.01      795.99     21.97 o 
   1   3   2     8362.76     7728.19    127.52 o 
   2   3   2     4958.78     4747.66     97.59 o 
   3   3   2      505.25      420.92     81.48 o 
   4   3   2      380.90      328.71     36.92 o 
   5   3   2      501.27      456.56     44.40 o 
   6   3   2     1939.91     1784.03     71.06 o 
   7   3   2      239.83      204.44     82.02 o 
   8   3   2      745.89      860.14    132.99 o 
   9   3   2     1519.90     1554.08     88.40 o 
  10   3   2      438.45      381.31     59.04 o 
  11   3   2      847.80     1009.54    112.95 o 
   0   4   2       75.27       42.06      8.41 o 
   1   4   2    16303.13    15606.86    232.82 o 
   2   4   2     6274.60     5926.86    102.52 o 
   3   4   2     7981.65     8072.83    280.01 o 
   4   4   2     3116.64     3198.27     74.15 o 
   5   4   2     3335.20     3491.36     96.31 o 
   6   4   2     1256.29     1172.67     99.64 o 
   7   4   2      258.95      303.29     92.74 o 
   8   4   2       71.54      141.24     52.35 o 
   9   4   2      565.60      492.25     54.92 o 
  10   4   2       73.64      226.19     64.95 o 
  11   4   2       55.40       57.47    115.00 o 
   0   5   2    11564.35    10799.47    207.24 o 
   1   5   2     2267.03     2114.18     37.51 o 
   2   5   2     2019.37     1974.32     44.50 o 
   3   5   2      972.31      990.33     37.84 o 
   4   5   2     3893.25     4115.53    160.49 o 
   5   5   2      205.50      211.21     38.61 o 
   6   5   2     1051.93     1123.23     64.33 o 
   7   5   2      296.23      401.30     46.13 o 
   8   5   2       36.68      -41.76     44.09 o 
   9   5   2     1684.87     1701.11     77.52 o 
  10   5   2      243.09      136.67    105.14 o 
  11   5   2      162.48      212.90     88.73 o 
   0   6   2        7.67       -4.20     16.82 o 
   1   6   2    48255.11    50900.85    586.16 o 
   2   6   2     4944.25     4771.71     90.43 o 
   3   6   2     2598.01     2454.35     54.16 o 
   4   6   2     1149.06     1195.95     44.85 o 
   5   6   2     2441.84     2596.42     67.08 o 
   6   6   2     1153.88     1171.83     58.27 o 
   7   6   2     2844.16     3145.28     95.14 o 
   8   6   2      884.91      894.40     58.78 o 
   9   6   2      998.24      840.14    189.63 o 
  10   6   2      300.59      164.52     65.58 o 
  11   6   2       63.84      369.97    163.78 o 
   0   7   2     6228.08     6162.77    133.75 o 
   1   7   2     5450.10     5353.44     70.83 o 
   2   7   2     8504.82     8419.07    117.86 o 
   3   7   2     3380.16     3371.57     68.89 o 
   4   7   2     5834.04     6042.54    110.45 o 
   5   7   2      642.22      716.47    111.75 o 
   6   7   2      343.38      334.46     43.45 o 
   7   7   2      193.52      264.59     42.84 o 
   8   7   2      751.54      808.64     64.61 o 
   9   7   2      125.41      130.09     54.88 o 
  10   7   2      128.83      120.00     79.90 o 
  11   7   2      324.88      424.12     94.85 o 
   0   8   2     1411.63     1459.25     44.74 o 
   1   8   2     2651.70     2710.39     51.03 o 
   2   8   2     2326.34     2209.91     40.81 o 
   3   8   2    13053.03    13422.35    201.29 o 
   4   8   2      432.82      426.41     31.99 o 
   5   8   2     1082.83     1216.84     68.87 o 
   6   8   2      448.27      500.84    168.50 o 
   7   8   2      177.51      155.50     84.74 o 
   8   8   2        1.48      -15.80     41.53 o 
   9   8   2      566.27      492.14     77.20 o 
  10   8   2      202.18      322.62    133.94 o 
  11   8   2       82.27       97.10    110.14 o 
   0   9   2     4244.90     4257.54     93.48 o 
   1   9   2     1744.67     1553.34     87.61 o 
   2   9   2     4872.80     4626.67     76.68 o 
   3   9   2     1449.48     1404.49     39.47 o 
   4   9   2     9463.35     9705.83    181.18 o 
   5   9   2      663.21      710.87     79.55 o 
   6   9   2      595.16      614.54     55.26 o 
   7   9   2       55.63       77.44     54.87 o 
   8   9   2      356.76      367.43     71.93 o 
   9   9   2      760.66      618.35    129.82 o 
  10   9   2       53.64       66.67     65.08 o 
  11   9   2       56.25      -64.30    106.33 o 
   0  10   2     1580.10     1478.97     45.15 o 
   1  10   2     7739.64     8234.51    116.52 o 
   2  10   2     8255.54     8630.85    125.42 o 
   3  10   2     1024.30     1115.23     38.42 o 
   4  10   2      314.01      277.76     37.65 o 
   5  10   2      221.40      227.38     31.84 o 
   6  10   2        9.31       -3.75     37.38 o 
   7  10   2     2665.33     2616.32     93.96 o 
   8  10   2        2.63       36.49     43.33 o 
   9  10   2      271.31      345.04     50.63 o 
  10  10   2      126.16      229.72     65.04 o 
   0  11   2     1323.83     1234.04     45.53 o 
   1  11   2      182.42      199.73     14.23 o 
   2  11   2     2226.08     2466.16     71.15 o 
   3  11   2      396.34      442.94     23.53 o 
   4  11   2      251.16      288.87     25.09 o 
   5  11   2      198.95      199.48    132.48 o 
   6  11   2      261.17      205.88     34.75 o 
   7  11   2     3053.25     3286.90    100.11 o 
   8  11   2       12.74        8.27     40.52 o 
   9  11   2       92.86      170.57     53.82 o 
  10  11   2        6.15       20.37     75.47 o 
   0  12   2     2178.68     2311.97     68.82 o 
   1  12   2      681.98      706.60     19.70 o 
   2  12   2     1877.21     1888.74     48.09 o 
   3  12   2      563.13      536.05     23.86 o 
   4  12   2      706.88      611.00     29.45 o 
   5  12   2      157.78      165.13     29.97 o 
   6  12   2      515.93      560.03     48.22 o 
   7  12   2     1157.91     1124.07     66.06 o 
   8  12   2      903.22      904.22     67.22 o 
   9  12   2      125.17      152.07    118.37 o 
  10  12   2       35.11       67.60     67.79 o 
   0  13   2       57.94       66.86     21.02 o 
   1  13   2      174.10      174.14     21.03 o 
   2  13   2     2817.82     2926.20     60.70 o 
   3  13   2     4116.30     4275.31     77.19 o 
   4  13   2      110.37       83.44     33.43 o 
   5  13   2     4956.99     5046.69    205.71 o 
   6  13   2      226.59      223.08     41.32 o 
   7  13   2      756.92      760.98    215.04 o 
   8  13   2      120.49      141.12     38.51 o 
   9  13   2      455.40      565.82     65.40 o 
  10  13   2       48.05      -79.02     79.02 o 
   0  14   2      808.86      778.46     36.21 o 
   1  14   2     1093.44     1092.00     27.81 o 
   2  14   2      369.35      334.05     61.21 o 
   3  14   2      245.10      213.63     20.06 o 
   4  14   2     1076.55     1035.44     94.53 o 
   5  14   2     2200.31     2204.79    113.22 o 
   6  14   2       30.79       58.48     58.87 o 
   7  14   2      491.51      443.35     72.36 o 
   8  14   2      169.84       44.58     46.02 o 
   9  14   2      432.75      337.63     52.18 o 
   0  15   2      234.68      240.17     26.08 o 
   1  15   2      294.32      295.76     13.63 o 
   2  15   2     2122.37     2181.62     57.36 o 
   3  15   2      380.35      395.36     27.62 o 
   4  15   2      700.82      585.68     29.12 o 
   5  15   2     1303.84     1356.39     49.38 o 
   6  15   2      658.45      604.24     43.49 o 
   7  15   2       66.89      147.20     35.31 o 
   8  15   2       61.25       55.18     44.15 o 
   9  15   2       56.66      162.87     64.99 o 
   0  16   2      196.72      163.18     24.81 o 
   1  16   2      337.59      350.11     16.23 o 
   2  16   2      165.62      107.46     23.13 o 
   3  16   2     1266.17     1137.59     43.11 o 
   4  16   2      154.53       65.24     31.12 o 
   5  16   2      139.03      110.79     23.76 o 
   6  16   2       45.72       25.45     35.53 o 
   7  16   2      151.16      177.54     35.01 o 
   8  16   2       39.02       18.92     60.97 o 
   9  16   2       57.20      111.09     53.44 o 
   0  17   2     2277.74     2423.52     70.44 o 
   1  17   2      426.02      439.31     44.17 o 
   2  17   2      177.70      207.84     54.88 o 
   3  17   2       38.79       51.56     17.57 o 
   4  17   2     1301.23     1387.91     55.75 o 
   5  17   2      148.33      215.17     86.21 o 
   6  17   2       11.92        7.01     26.27 o 
   7  17   2      203.07      127.43     27.90 o 
   8  17   2      132.30       89.19     37.85 o 
   9  17   2        9.34       14.02     37.61 o 
   0  18   2     2402.02     2474.98     77.61 o 
   1  18   2      613.74      581.40     44.39 o 
   2  18   2      146.85      159.54     35.54 o 
   3  18   2       81.83      103.43     17.57 o 
   4  18   2      448.98      479.10     36.18 o 
   5  18   2      593.96      492.15     47.46 o 
   6  18   2      423.07      406.60     76.14 o 
   7  18   2       79.76       75.63     33.43 o 
   8  18   2      108.32      166.53     54.88 o 
   0  19   2       78.66      100.92     21.02 o 
   1  19   2      109.32       81.14     23.13 o 
   2  19   2      373.71      364.53     35.12 o 
   3  19   2      541.80      611.74     31.44 o 
   4  19   2      351.69      397.54     85.81 o 
   5  19   2      296.05      263.12     39.01 o 
   6  19   2      132.25      151.09     34.06 o 
   7  19   2        9.38       65.67     54.87 o 
   8  19   2      145.70       78.51     62.66 o 
   0  20   2      248.32      240.15     26.08 o 
   1  20   2      317.30      320.67     35.75 o 
   2  20   2      227.02      224.13     21.08 o 
   3  20   2      589.12      585.91     29.42 o 
   4  20   2     1106.42     1152.32     65.88 o 
   5  20   2      411.89      365.21     35.97 o 
   6  20   2      103.35       47.34     46.04 o 
   7  20   2      296.16      396.72    197.25 o 
   0  21   2       18.26       -8.41     16.82 o 
   1  21   2       48.89       65.98     39.74 o 
   2  21   2      257.83      283.67     59.30 o 
   3  21   2       59.34       65.89     20.60 o 
   4  21   2      588.43      565.03     52.38 o 
   5  21   2      286.20      193.23     28.99 o 
   6  21   2       99.06       63.54    103.23 o 
   7  21   2       22.69       57.43     55.26 o 
   0  22   2      115.30      142.55     21.87 o 
   1  22   2      177.43      199.74     22.92 o 
   2  22   2      107.56      125.65     12.62 o 
   3  22   2       39.92       51.89     22.26 o 
   4  22   2      439.05      449.03     32.02 o 
   5  22   2      392.76      318.70     38.21 o 
   6  22   2       13.65       32.12     96.50 o 
   0  23   2       21.36       -8.41     16.82 o 
   1  23   2      302.51      242.79     17.81 o 
   2  23   2      207.43      276.17    120.28 o 
   3  23   2        0.65       43.17     32.00 o 
   4  23   2      112.89      112.15     40.37 o 
   5  23   2      614.59      677.14     98.46 o 
   6  23   2        6.77       -0.69    113.31 o 
   0  24   2        0.11       -4.20     34.06 o 
   1  24   2        1.73      -11.61     21.06 o 
   2  24   2      319.73      296.13     46.21 o 
   3  24   2       66.23       65.22     44.23 o 
   4  24   2       47.30      211.08     98.36 o 
   5  24   2       54.02        1.36     57.78 o 
   0  25   2       27.52      -12.61     37.84 o 
   1  25   2      167.32      192.06     41.91 o 
   2  25   2       84.02      -29.03     42.85 o 
   3  25   2       56.25       -8.65     64.67 o 
   4  25   2       73.51      154.43     83.91 o 
   0  26   2        9.38        4.20     55.50 o 
   1  26   2       86.49       21.02     46.18 o 
   2  26   2       85.21       85.91     58.66 o 
   1   0   3     3131.59     2829.03     62.65 o 
   2   0   3        4.55        4.20     25.65 o 
   3   0   3      741.43      644.36     45.94 o 
   4   0   3    11372.43    11756.89    285.02 o 
   5   0   3      692.43      623.96     74.52 o 
   6   0   3      729.39      724.90     66.51 o 
   7   0   3      348.50      378.60     63.10 o 
   8   0   3        0.49      -42.05     54.66 o 
   9   0   3     3208.46     3201.38    161.63 o 
  10   0   3      310.42      295.26     84.54 o 
  11   0   3      876.88      693.50    167.48 o 
   0   1   3     4676.95     4496.37    133.12 o 
   1   1   3     4110.02     3917.46     60.85 o 
   2   1   3    52618.10    56800.28    728.64 o 
   3   1   3      689.64      685.33     38.21 o 
   4   1   3     1604.84     1594.62     80.19 o 
   5   1   3     1503.70     1590.61    121.03 o 
   6   1   3       55.57       95.56     88.93 o 
   7   1   3       27.86       22.22     77.58 o 
   8   1   3      241.02      167.04     54.89 o 
   9   1   3      903.53      996.70     73.61 o 
  10   1   3      553.93      522.24     70.78 o 
  11   1   3       33.10      228.69    189.63 o 
   0   2   3    22945.87    21972.50    618.27 o 
   1   2   3      142.41      209.75     35.98 o 
   2   2   3    33510.81    34529.29    459.13 o 
   3   2   3      954.93      907.55    108.16 o 
   4   2   3     6209.53     6193.34    143.99 o 
   5   2   3      952.43     1007.14    111.63 o 
   6   2   3     3077.15     3355.25    304.68 o 
   7   2   3      257.12      221.49     75.92 o 
   8   2   3      128.41       32.69     40.09 o 
   9   2   3      802.38      678.66     93.22 o 
  10   2   3       11.96       27.48     48.53 o 
  11   2   3      180.91       -6.01     73.17 o 
   0   3   3     7996.70     7438.13    228.51 o 
   1   3   3     7312.73     6823.16    114.99 o 
   2   3   3    17314.91    17464.76    268.52 o 
   3   3   3     7251.83     7020.39    124.12 o 
   4   3   3     1069.78     1042.97     50.20 o 
   5   3   3     5920.40     6089.59    418.59 o 
   6   3   3      207.94      185.86     52.57 o 
   7   3   3     1329.81     1385.94     80.04 o 
   8   3   3      843.64      763.65    118.27 o 
   9   3   3     1103.25      967.78     59.64 o 
  10   3   3       10.41       67.76     55.08 o 
  11   3   3      122.16       63.07     94.19 o 
   0   4   3     8944.71     8127.41    166.93 o 
   1   4   3    15415.86    15594.51    240.51 o 
   2   4   3     5325.38     4938.84     92.05 o 
   3   4   3     3306.04     3112.76     78.60 o 
   4   4   3       32.71      -36.37     98.81 o 
   5   4   3      500.95      574.60     97.22 o 
   6   4   3     1190.31     1254.03    136.07 o 
   7   4   3      162.22      206.30     96.31 o 
   8   4   3      719.69      742.72    147.71 o 
   9   4   3      140.78      134.73     50.88 o 
  10   4   3      737.84      730.83    290.55 o 
  11   4   3       12.57       21.14     70.52 o 
   0   5   3     8237.04     7973.64    152.87 o 
   1   5   3     3714.82     3573.01     55.16 o 
   2   5   3     2198.24     2061.91     74.30 o 
   3   5   3    12860.31    12634.43    275.28 o 
   4   5   3      799.97      793.46    124.25 o 
   5   5   3      309.20      278.46     66.89 o 
   6   5   3      568.32      605.00     70.07 o 
   7   5   3      705.66      673.57    119.11 o 
   8   5   3      606.16      629.13     57.39 o 
   9   5   3       90.89      153.10    126.15 o 
  10   5   3      131.67       72.10     69.17 o 
  11   5   3      222.15      255.48     95.05 o 
   0   6   3     1542.63     1427.10     44.39 o 
   1   6   3     3391.50     3353.97     67.60 o 
   2   6   3     1234.55     1285.66     32.29 o 
   3   6   3       44.36       34.65     25.67 o 
   4   6   3     1269.93     1214.20     52.69 o 
   5   6   3      191.11      178.70    115.24 o 
   6   6   3      219.57      256.64     64.77 o 
   7   6   3      123.36      100.52     75.69 o 
   8   6   3      288.80      306.91     82.44 o 
   9   6   3      142.43      190.00    125.53 o 
  10   6   3       15.70       31.56     53.84 o 
  11   6   3       58.64      118.02     74.43 o 
   0   7   3      434.35      399.54     20.63 o 
   1   7   3    19148.99    19050.97    238.09 o 
   2   7   3     2789.85     2716.81     53.25 o 
   3   7   3     8269.49     8049.67    126.81 o 
   4   7   3     3228.03     3233.50     88.43 o 
   5   7   3      195.00      201.42     42.48 o 
   6   7   3      804.19      884.65     58.30 o 
   7   7   3      168.88      103.73     41.00 o 
   8   7   3      344.01      367.70     97.17 o 
   9   7   3      287.02      225.26    140.69 o 
  10   7   3      621.50      620.50    105.81 o 
  11   7   3       49.66       24.53    121.73 o 
   0   8   3      721.33      708.17     31.17 o 
   1   8   3     3469.17     3507.59     84.64 o 
   2   8   3     1498.63     1551.61     54.01 o 
   3   8   3      113.35       57.54     50.26 o 
   4   8   3     3467.49     3646.61     73.71 o 
   5   8   3     2930.90     3000.59     81.66 o 
   6   8   3       75.46       47.55     32.38 o 
   7   8   3     1104.63     1096.46     77.90 o 
   8   8   3      225.01      319.74     70.66 o 
   9   8   3      131.20        4.25     68.96 o 
  10   8   3      354.89      355.04    205.68 o 
  11   8   3       33.86      -54.56     83.88 o 
   0   9   3       43.24       50.88     16.82 o 
   1   9   3     5761.60     5864.02     91.92 o 
   2   9   3     2418.99     2421.48     46.14 o 
   3   9   3     1603.64     1646.51     47.66 o 
   4   9   3     1195.98     1175.64     39.43 o 
   5   9   3     1370.58     1547.11    156.33 o 
   6   9   3      542.40      536.50     43.82 o 
   7   9   3      581.13      620.88     64.00 o 
   8   9   3      846.29      873.70    122.05 o 
   9   9   3      537.17      425.66     59.11 o 
  10   9   3      168.25       99.54     79.40 o 
  11   9   3       59.62      212.69     99.44 o 
   0  10   3      302.41      311.35     25.24 o 
   1  10   3      405.32      414.95     18.75 o 
   2  10   3     6460.23     6758.42    102.91 o 
   3  10   3     2107.88     2210.67     95.18 o 
   4  10   3     2365.63     2479.13     80.63 o 
   5  10   3      639.13      739.10     48.97 o 
   6  10   3      166.96       89.01     32.12 o 
   7  10   3      245.25      232.20     42.35 o 
   8  10   3       24.31      110.13     50.16 o 
   9  10   3      253.66      167.98    121.75 o 
  10  10   3        2.26       25.14     93.81 o 
   0  11   3     4199.11     4455.05    104.32 o 
   1  11   3      323.18      320.91     35.34 o 
   2  11   3      133.13      135.13     21.45 o 
   3  11   3      135.79       94.72     25.23 o 
   4  11   3      936.87      982.41     64.01 o 
   5  11   3       66.82       47.30     42.05 o 
   6  11   3     3480.74     3408.95    168.96 o 
   7  11   3       30.66       51.59     44.08 o 
   8  11   3       57.02      178.58     43.92 o 
   9  11   3      508.39      438.04     58.52 o 
  10  11   3       71.26      127.04     85.46 o 
   0  12   3      511.47      489.46     28.62 o 
   1  12   3     1299.45     1247.94     28.66 o 
   2  12   3      418.98      475.64     63.54 o 
   3  12   3      896.96      910.35     31.99 o 
   4  12   3     1610.65     1576.19    134.88 o 
   5  12   3      214.08      248.05     41.85 o 
   6  12   3       40.70      -16.78     47.93 o 
   7  12   3      405.39      388.62    104.74 o 
   8  12   3       69.02       62.54     48.46 o 
   9  12   3      137.74      223.75     57.71 o 
  10  12   3       62.14       16.76     74.81 o 
   0  13   3       15.50       54.66     21.02 o 
   1  13   3     2545.83     2532.95     45.61 o 
   2  13   3     1131.01     1182.97     34.17 o 
   3  13   3     1305.20     1308.92     37.23 o 
   4  13   3      823.73      746.38     37.04 o 
   5  13   3      107.80      123.55     27.75 o 
   6  13   3     1417.57     1526.04    173.11 o 
   7  13   3      648.93      487.79     73.42 o 
   8  13   3       56.80       42.84     43.06 o 
   9  13   3      200.07      247.57     57.31 o 
  10  13   3       53.77     -105.86    304.42 o 
   0  14   3      795.53      653.40     33.26 o 
   1  14   3     2960.12     3086.45     94.21 o 
   2  14   3      150.33      166.34     18.50 o 
   3  14   3      306.22      284.80     26.92 o 
   4  14   3      100.41      112.56     35.74 o 
   5  14   3      465.82      575.24     77.41 o 
   6  14   3      225.10      208.45     33.65 o 
   7  14   3       78.34      104.54     37.30 o 
   8  14   3      126.27       64.68     51.55 o 
   9  14   3      273.04      423.17     55.86 o 
   0  15   3       22.00       46.25     21.02 o 
   1  15   3      597.01      636.87     20.43 o 
   2  15   3      744.27      700.54     37.67 o 
   3  15   3      693.64      631.28     39.35 o 
   4  15   3      765.50      824.97     30.29 o 
   5  15   3      669.26      699.18     48.81 o 
   6  15   3       73.94       35.57     31.61 o 
   7  15   3      786.40      738.56     52.08 o 
   8  15   3       78.31       80.88     45.98 o 
   9  15   3      166.37      180.40    117.96 o 
   0  16   3      181.18      188.83     28.60 o 
   1  16   3      126.50      114.54     16.88 o 
   2  16   3      653.36      587.02     26.47 o 
   3  16   3      313.62      341.90     29.65 o 
   4  16   3      511.39      528.18     31.43 o 
   5  16   3      183.00      188.66     46.26 o 
   6  16   3      333.09      299.63     33.61 o 
   7  16   3      268.01      282.90     37.09 o 
   8  16   3       20.08       51.06     39.04 o 
   9  16   3       65.82      105.31     75.75 o 
   0  17   3      854.87      804.01     40.41 o 
   1  17   3      125.80      124.42     17.83 o 
   2  17   3     1228.91     1260.10     39.16 o 
   3  17   3      664.49      628.95     50.71 o 
   4  17   3      628.70      604.18     91.94 o 
   5  17   3     1698.99     1732.75     60.84 o 
   6  17   3      609.49      605.32    101.40 o 
   7  17   3      316.04      286.59     37.00 o 
   8  17   3       44.31       30.54     29.48 o 
   9  17   3      135.87        9.16     52.13 o 
   0  18   3      170.73      179.99     29.44 o 
   1  18   3       58.63       51.50     16.04 o 
   2  18   3       16.75       41.47     14.55 o 
   3  18   3       33.47       56.71     16.04 o 
   4  18   3      978.39      987.93     48.84 o 
   5  18   3      568.55      575.97     46.59 o 
   6  18   3      298.41      280.82     48.37 o 
   7  18   3      544.13      524.72     52.80 o 
   8  18   3       10.43      -14.39     37.30 o 
   0  19   3        0.39        0.00     42.05 o 
   1  19   3      946.05     1008.77     37.94 o 
   2  19   3       88.28       90.93     18.71 o 
   3  19   3      248.70      234.68     35.54 o 
   4  19   3      134.85      131.66     60.98 o 
   5  19   3      721.75      677.94     44.43 o 
   6  19   3      178.00      178.29     36.86 o 
   7  19   3       61.90        6.98     81.78 o 
   8  19   3       37.54      -21.86     34.99 o 
   0  20   3       13.48       24.81     16.82 o 
   1  20   3       19.43      -11.10     48.14 o 
   2  20   3      179.97      194.07     34.27 o 
   3  20   3      166.09      141.49     25.02 o 
   4  20   3      189.45      186.05     65.18 o 
   5  20   3       93.81       73.59     27.33 o 
   6  20   3      117.74       67.80     37.64 o 
   7  20   3      141.25      188.48     46.47 o 
   0  21   3     1003.87      974.04     40.41 o 
   1  21   3      238.35      196.72     31.33 o 
   2  21   3      176.72      201.96     30.28 o 
   3  21   3      285.98      221.45     36.38 o 
   4  21   3       83.22       75.52     17.99 o 
   5  21   3      689.81      851.53     82.47 o 
   6  21   3      465.09      478.30     71.51 o 
   7  21   3      138.58      151.82     46.47 o 
   0  22   3        8.12        4.20     21.44 o 
   1  22   3      151.89      139.55     20.30 o 
   2  22   3      567.09      550.08     38.45 o 
   3  22   3       92.92       98.37     21.02 o 
   4  22   3      146.02      131.79     24.89 o 
   5  22   3      106.71        2.76     56.98 o 
   6  22   3       48.47       84.54     41.22 o 
   0  23   3      227.85      214.90     24.81 o 
   1  23   3      364.00      341.17     23.00 o 
   2  23   3       73.56       60.16     46.25 o 
   3  23   3       16.39        9.55     25.53 o 
   4  23   3      204.21      298.27     80.32 o 
   5  23   3       68.65      165.85    155.58 o 
   0  24   3        3.92       54.66     50.88 o 
   1  24   3       91.30      101.12     30.09 o 
   2  24   3      726.58      701.36     62.47 o 
   3  24   3      133.80       67.07     50.25 o 
   4  24   3       20.46      103.91    201.61 o 
   5  24   3       32.78       80.48     90.65 o 
   0  25   3       70.24      117.32     75.69 o 
   1  25   3       15.45       30.27     37.84 o 
   2  25   3       92.20      178.47     92.51 o 
   3  25   3       13.08      183.62    176.17 o 
   4  25   3       18.20      187.98    142.96 o 
   0  26   3        3.27       54.66     67.27 o 
   1  26   3       46.35       84.15     58.66 o 
   2  26   3       69.34      -14.60     51.06 o 
   0   0   4     4518.82     3965.09    132.49 o 
   1   0   4       60.97       88.33     20.61 o 
   2   0   4    10110.71     9228.14    177.90 o 
   3   0   4        8.72      -24.81     37.42 o 
   4   0   4      765.14      914.87     58.97 o 
   5   0   4     1824.04     1899.55     90.72 o 
   6   0   4       18.38       16.82     54.66 o 
   7   0   4       71.79       37.84     46.25 o 
   8   0   4      945.49      933.69     83.35 o 
   9   0   4     1967.40     1764.00    141.59 o 
  10   0   4      153.50      240.12     76.54 o 
  11   0   4       86.59      108.91    113.53 o 
   0   1   4     3921.70     3823.79     89.20 o 
   1   1   4    12458.41    12074.41    180.01 o 
   2   1   4    15095.73    14935.16    268.84 o 
   3   1   4     5229.59     5117.00     95.71 o 
   4   1   4       93.00       95.03     79.48 o 
   5   1   4      201.66      237.58     37.65 o 
   6   1   4     1764.51     1851.83     82.73 o 
   7   1   4      461.70      330.24     97.40 o 
   8   1   4      416.43      418.02     45.78 o 
   9   1   4       17.57      -15.29     44.35 o 
  10   1   4      620.53      582.11     78.47 o 
  11   1   4      330.53      527.10    225.02 o 
   0   2   4    24003.55    24394.49    516.89 o 
   1   2   4     6042.60     5432.69     88.39 o 
   2   2   4     6374.33     5970.52     99.58 o 
   3   2   4     5898.24     5708.06     97.10 o 
   4   2   4     1015.07     1054.62     63.22 o 
   5   2   4      366.00      347.32     61.01 o 
   6   2   4      762.07      858.99     46.48 o 
   7   2   4      302.93      331.19     59.31 o 
   8   2   4      330.75      342.90     46.06 o 
   9   2   4      368.03      499.27     70.04 o 
  10   2   4      454.18      583.51    134.82 o 
  11   2   4       11.27       -8.66     92.12 o 
   0   3   4       43.62       16.82     33.22 o 
   1   3   4     5428.18     4937.90    132.83 o 
   2   3   4     7500.10     7304.65    168.27 o 
   3   3   4     1680.55     1661.77     68.64 o 
   4   3   4     2716.04     2692.62     73.06 o 
   5   3   4      405.06      445.16     50.70 o 
   6   3   4     1383.11     1344.91     66.82 o 
   7   3   4      753.08      835.10     59.18 o 
   8   3   4      394.93      464.24     45.30 o 
   9   3   4      659.62      724.17     62.93 o 
  10   3   4     1192.88     1207.02    108.21 o 
  11   3   4      247.16      182.70    239.72 o 
   0   4   4    15993.85    15723.81    436.57 o 
   1   4   4    10880.54    11197.68    195.11 o 
   2   4   4     3723.28     3542.16    127.88 o 
   3   4   4     2541.27     2458.33     96.72 o 
   4   4   4      139.15      178.77     39.75 o 
   5   4   4     3065.29     3258.21    210.14 o 
   6   4   4     1109.13     1239.91     61.37 o 
   7   4   4      249.09      231.07     98.84 o 
   8   4   4     1410.69     1528.09     69.90 o 
   9   4   4        0.86      -21.23     41.92 o 
  10   4   4       75.91      152.86     66.54 o 
  11   4   4       76.14       23.29    138.76 o 
   0   5   4    21484.79    20932.09    389.80 o 
   1   5   4      805.56      749.89     88.76 o 
   2   5   4     1875.74     1704.48     45.06 o 
   3   5   4     7234.27     7406.96    135.28 o 
   4   5   4     2449.36     2617.65     68.81 o 
   5   5   4     1575.01     1538.14     58.73 o 
   6   5   4      220.73      315.59     47.95 o 
   7   5   4      223.42      279.10     57.20 o 
   8   5   4      420.64      475.29     82.66 o 
   9   5   4     1011.23     1115.43    156.80 o 
  10   5   4       66.84       56.10    189.01 o 
  11   5   4       33.22       59.33     66.11 o 
   0   6   4     1991.86     1934.11     51.63 o 
   1   6   4     5394.51     5310.14    118.85 o 
   2   6   4     1739.21     1769.83     99.49 o 
   3   6   4     4653.06     4590.27     97.58 o 
   4   6   4     4005.30     4260.29     91.10 o 
   5   6   4      354.00      499.72     50.28 o 
   6   6   4     1209.36     1291.64     58.02 o 
   7   6   4     1527.73     1369.47     95.88 o 
   8   6   4      957.54     1102.13     72.27 o 
   9   6   4      731.01      697.03     51.76 o 
  10   6   4      306.50      190.25     58.65 o 
  11   6   4      236.31      109.84    182.94 o 
   0   7   4      539.86      555.04     21.48 o 
   1   7   4     5410.70     5380.60     98.09 o 
   2   7   4     3944.55     3917.66     94.27 o 
   3   7   4     1069.28     1059.20     42.11 o 
   4   7   4      789.72      732.27     38.39 o 
   5   7   4      413.44      412.42     37.26 o 
   6   7   4      915.20      950.83     53.74 o 
   7   7   4      674.18      591.17     60.28 o 
   8   7   4      268.43      303.97     46.94 o 
   9   7   4      103.39       22.98     45.85 o 
  10   7   4      107.32      245.81    147.60 o 
  11   7   4        4.30       25.46     68.52 o 
   0   8   4     5719.15     5722.71    148.08 o 
   1   8   4      381.32      387.41     27.36 o 
   2   8   4      235.76      295.15     54.69 o 
   3   8   4     4623.23     4418.35     91.26 o 
   4   8   4      814.52      664.62     66.53 o 
   5   8   4      381.52      388.63     33.19 o 
   6   8   4      831.63      732.26    123.97 o 
   7   8   4     1367.39     1326.59     82.13 o 
   8   8   4      670.81      713.63     63.57 o 
   9   8   4      294.19      382.61     56.50 o 
  10   8   4        7.92      117.26    121.93 o 
  11   8   4       19.70        8.12    288.23 o 
   0   9   4     1409.22     1351.66     52.73 o 
   1   9   4     8401.17     8294.00    128.80 o 
   2   9   4     5439.50     5596.68    102.09 o 
   3   9   4      479.93      490.52     27.58 o 
   4   9   4      833.68      881.08     79.79 o 
   5   9   4      735.84      894.90     69.24 o 
   6   9   4        2.68        7.12     34.15 o 
   7   9   4     3129.53     3052.80    115.50 o 
   8   9   4      838.97      869.55    104.80 o 
   9   9   4      225.96      146.88     51.47 o 
  10   9   4      153.77      233.46     83.37 o 
   0  10   4      194.33      240.18     20.19 o 
   1  10   4      979.07     1006.68     61.51 o 
   2  10   4     1038.79     1142.41     45.71 o 
   3  10   4     3789.27     3966.95     93.78 o 
   4  10   4     2570.45     2560.00     71.99 o 
   5  10   4      577.88      603.59     38.53 o 
   6  10   4      151.45       89.09     33.41 o 
   7  10   4     1564.85     1544.62     74.50 o 
   8  10   4      840.07      772.37     58.63 o 
   9  10   4      153.64      212.07    139.19 o 
  10  10   4       50.95      162.40    162.51 o 
   0  11   4        1.60        0.00     42.05 o 
   1  11   4      832.29      864.59     24.27 o 
   2  11   4     2000.95     2018.94     42.14 o 
   3  11   4      177.60      265.68     56.57 o 
   4  11   4       25.29       26.64     25.20 o 
   5  11   4        4.52       24.23     32.07 o 
   6  11   4       19.52       12.79     50.46 o 
   7  11   4      805.17      806.07     76.18 o 
   8  11   4      158.54      198.07     53.22 o 
   9  11   4       13.33      -20.57     47.17 o 
  10  11   4       10.61      -55.46     92.50 o 
   0  12   4      192.90      232.17     21.87 o 
   1  12   4      407.60      452.59     25.88 o 
   2  12   4     1878.18     1979.59     42.69 o 
   3  12   4       89.55      100.60     17.54 o 
   4  12   4      289.06      222.83     25.39 o 
   5  12   4      624.74      565.41     48.18 o 
   6  12   4      407.41      355.61     65.20 o 
   7  12   4       45.45      151.77     43.00 o 
   8  12   4     1017.12      767.37     85.66 o 
   9  12   4       89.36       80.24     67.49 o 
  10  12   4      190.12      218.20     99.25 o 
   0  13   4      821.45      848.84     37.89 o 
   1  13   4      148.48      167.31     13.22 o 
   2  13   4      226.12      224.50     18.98 o 
   3  13   4      790.88      852.26     39.99 o 
   4  13   4       66.52      120.49     44.57 o 
   5  13   4      640.91      637.66     63.75 o 
   6  13   4      426.69      401.79     44.69 o 
   7  13   4      497.41      492.43    148.51 o 
   8  13   4       24.53       33.77     77.58 o 
   9  13   4       50.28       59.68     48.64 o 
  10  13   4       78.58       74.11    308.85 o 
   0  14   4     2905.91     3234.11     81.11 o 
   1  14   4      339.58      407.30     22.64 o 
   2  14   4       32.23       48.35     14.87 o 
   3  14   4      258.66      264.02     19.79 o 
   4  14   4      603.60      611.37     41.03 o 
   5  14   4      443.10      477.31     40.18 o 
   6  14   4      217.33      212.64     32.94 o 
   7  14   4      635.52      685.03     80.78 o 
   8  14   4      104.32      115.48     43.00 o 
   9  14   4      275.80      253.73     64.34 o 
   0  15   4      501.03      560.47     37.03 o 
   1  15   4      577.81      670.69     28.62 o 
   2  15   4     1294.17     1233.74     70.98 o 
   3  15   4      508.02      524.00     50.91 o 
   4  15   4       19.32       43.41     17.19 o 
   5  15   4      465.01      399.61    102.65 o 
   6  15   4     1360.45     1246.87     69.48 o 
   7  15   4      585.98      556.06     59.32 o 
   8  15   4       88.76      235.07    175.14 o 
   9  15   4       79.35       76.99     56.35 o 
   0  16   4      607.04      566.85     34.09 o 
   1  16   4      190.60      201.33     19.66 o 
   2  16   4      242.20      275.16     24.82 o 
   3  16   4       22.40       21.48     29.64 o 
   4  16   4      396.84      323.30     37.86 o 
   5  16   4      555.32      594.83     92.35 o 
   6  16   4      588.48      517.15     41.68 o 
   7  16   4       86.55       44.80     46.25 o 
   8  16   4       19.04       47.48     43.32 o 
   9  16   4      106.91      153.25    149.49 o 
   0  17   4       16.29       -4.20     21.44 o 
   1  17   4      436.17      373.56     25.58 o 
   2  17   4      723.72      727.70     29.29 o 
   3  17   4      501.00      495.99     29.43 o 
   4  17   4      111.10      125.94     23.13 o 
   5  17   4      121.08       89.21     22.27 o 
   6  17   4      619.81      504.90     42.30 o 
   7  17   4      233.82      101.22     46.68 o 
   8  17   4      121.52      114.16     82.00 o 
   0  18   4     1391.53     1378.21     48.02 o 
   1  18   4     1096.07     1083.80     69.89 o 
   2  18   4       22.88       13.46     13.03 o 
   3  18   4      257.50      293.53     22.82 o 
   4  18   4     1409.92     1337.20     68.65 o 
   5  18   4       10.84       18.05     19.43 o 
   6  18   4       12.79       25.96     28.15 o 
   7  18   4      170.98      132.98     35.83 o 
   8  18   4       51.97       29.67     54.66 o 
   0  19   4      164.14      130.37     20.61 o 
   1  19   4       79.52       49.17     16.26 o 
   2  19   4     1588.50     1532.48     46.36 o 
   3  19   4      433.98      352.34     26.99 o 
   4  19   4       94.83       90.21     20.96 o 
   5  19   4      219.83      162.89     27.34 o 
   6  19   4      661.50      569.35    157.15 o 
   7  19   4      126.71      159.68     43.33 o 
   8  19   4       55.30       23.20    107.01 o 
   0  20   4      470.40      474.96     36.60 o 
   1  20   4      738.45      828.01     41.03 o 
   2  20   4      122.32      111.79     20.00 o 
   3  20   4      109.29       85.48     22.21 o 
   4  20   4      801.59      801.63    180.95 o 
   5  20   4       62.40       52.89     33.64 o 
   6  20   4       17.70       51.21     46.02 o 
   7  20   4       53.60      135.37     52.26 o 
   0  21   4      117.85      100.92     24.81 o 
   1  21   4       67.26      104.30     29.64 o 
   2  21   4       55.68       82.03     23.33 o 
   3  21   4      958.22      976.02     48.40 o 
   4  21   4       34.58       55.20     25.23 o 
   5  21   4      319.82      340.11    100.52 o 
   6  21   4      366.46      391.66     45.60 o 
   7  21   4       70.08       61.38     69.38 o 
   0  22   4        9.34       42.05     25.23 o 
   1  22   4      616.47      650.06     37.31 o 
   2  22   4      124.61      136.09     29.02 o 
   3  22   4      354.21      362.40     39.33 o 
   4  22   4       86.34       37.84     29.26 o 
   5  22   4      103.82      159.32     55.51 o 
   6  22   4        1.94      -21.11     40.45 o 
   0  23   4      136.36      121.53     25.65 o 
   1  23   4       82.22       91.64     67.07 o 
   2  23   4       19.68      -13.32     19.27 o 
   3  23   4      332.52      297.53     38.12 o 
   4  23   4      207.24      272.53     95.46 o 
   5  23   4      145.82      104.54     68.79 o 
   0  24   4       87.05       62.65     29.85 o 
   1  24   4        7.16       23.37     43.94 o 
   2  24   4      115.96      147.05     39.61 o 
   3  24   4      154.03      106.76    185.24 o 
   4  24   4       13.32       24.11     45.19 o 
   5  24   4       39.64       35.95     60.76 o 
   0  25   4       20.44       75.68     54.24 o 
   1  25   4       62.21       54.40     96.50 o 
   2  25   4       17.85       -7.07     45.83 o 
   3  25   4       34.17      -10.91     54.66 o 
   4  25   4       60.09        9.64     88.30 o 
   0  26   4       49.72      -50.46     50.46 o 
   1  26   4      129.57      460.35    301.08 o 
   2  26   4      154.99      256.04     59.61 o 
   1   0   5    37118.77    37455.66    784.54 o 
   2   0   5       26.80       42.05     29.43 o 
   3   0   5       25.50       33.22     33.64 o 
   4   0   5     8609.18     8388.84    228.02 o 
   5   0   5       36.24       66.86     42.47 o 
   6   0   5       12.90      117.31     46.25 o 
   7   0   5       93.27       97.14     51.30 o 
   8   0   5     1120.07     1264.41    101.47 o 
   9   0   5     2322.13     2473.77    142.07 o 
  10   0   5       33.14     -117.73    117.73 o 
  11   0   5       28.68      -21.02    206.45 o 
   0   1   5     4523.21     4157.48     92.93 o 
   1   1   5     3768.36     3545.92     66.08 o 
   2   1   5    12257.23    11970.76    163.92 o 
   3   1   5     2636.93     2720.85    142.10 o 
   4   1   5     5813.03     6289.42    120.48 o 
   5   1   5     2342.87     2257.22     86.36 o 
   6   1   5     1113.98     1184.80     85.51 o 
   7   1   5      977.41      918.68     58.57 o 
   8   1   5       71.77      158.73     42.83 o 
   9   1   5      420.17      354.98     64.92 o 
  10   1   5      725.93      602.45    111.51 o 
  11   1   5      150.97      373.24    174.72 o 
   0   2   5    17362.10    16980.32    404.00 o 
   1   2   5    10337.24     9976.45    159.07 o 
   2   2   5     9323.59     8763.47    126.21 o 
   3   2   5     2219.19     2122.18     50.18 o 
   4   2   5     2979.35     3082.74     74.00 o 
   5   2   5     1663.47     1784.64     58.15 o 
   6   2   5     2781.83     2885.13     90.40 o 
   7   2   5      306.84      398.05    128.93 o 
   8   2   5      180.11      149.60     54.88 o 
   9   2   5      689.62      725.88     65.46 o 
  10   2   5       59.70       85.73    111.43 o 
  11   2   5      376.78      325.11    180.65 o 
   0   3   5     4216.25     4307.14    111.75 o 
   1   3   5    29872.93    29803.51    396.80 o 
   2   3   5    10826.92    10226.67    153.87 o 
   3   3   5     1943.06     1855.19     69.73 o 
   4   3   5     3522.51     3660.54    200.40 o 
   5   3   5      109.46      134.92     32.20 o 
   6   3   5      320.67      228.59     54.69 o 
   7   3   5      718.19      833.29     56.48 o 
   8   3   5       63.80       46.67     56.77 o 
   9   3   5      997.48     1012.01     76.61 o 
  10   3   5      499.42      711.37     94.39 o 
  11   3   5       27.11       17.35     44.15 o 
   0   4   5     8065.63     7807.31    255.76 o 
   1   4   5    13841.52    13468.01    192.67 o 
   2   4   5     6721.39     6497.02    126.36 o 
   3   4   5     3623.02     3581.49     71.10 o 
   4   4   5     1411.58     1417.22     46.95 o 
   5   4   5     1996.14     1940.32    114.99 o 
   6   4   5      626.52      665.22     45.68 o 
   7   4   5      490.18      508.46     45.38 o 
   8   4   5      289.16      285.30     65.40 o 
   9   4   5      490.70      352.75     79.93 o 
  10   4   5      557.48      712.65    115.27 o 
  11   4   5      749.79      631.80    105.70 o 
   0   5   5     8812.01     8356.77    252.53 o 
   1   5   5     7680.89     7478.81    132.26 o 
   2   5   5      294.43      345.74     29.88 o 
   3   5   5     3656.69     3707.53     72.35 o 
   4   5   5      635.19      582.41     83.78 o 
   5   5   5      354.89      390.25    127.90 o 
   6   5   5      484.54      538.33     41.76 o 
   7   5   5      121.42       89.85     38.12 o 
   8   5   5       24.71      -56.55     56.55 o 
   9   5   5     1393.78     1630.98     88.06 o 
  10   5   5     1102.32     1239.36    104.59 o 
  11   5   5       32.80      -86.22     97.22 o 
   0   6   5     1644.73     1501.07     40.15 o 
   1   6   5     2237.18     2196.60     51.34 o 
   2   6   5     2993.69     2968.94     55.14 o 
   3   6   5      942.10      932.13     37.65 o 
   4   6   5     1548.81     1570.72    167.01 o 
   5   6   5      472.60      589.79     62.91 o 
   6   6   5      724.76      758.20    179.10 o 
   7   6   5       14.59      -31.15     31.15 o 
   8   6   5      365.98      386.36    109.79 o 
   9   6   5     1085.31     1129.25     76.41 o 
  10   6   5       31.79       57.50    111.00 o 
  11   6   5      338.34      384.28     84.12 o 
   0   7   5    14713.94    14776.62    273.38 o 
   1   7   5      960.55      985.03     56.49 o 
   2   7   5     1020.09      981.67     28.35 o 
   3   7   5      243.88      281.12     34.92 o 
   4   7   5       10.06      -56.55     56.55 o 
   5   7   5     1518.64     1359.32     57.60 o 
   6   7   5      343.95      342.22     39.98 o 
   7   7   5     1129.13     1077.88    139.38 o 
   8   7   5      245.88      376.20     48.65 o 
   9   7   5      106.01      106.22     96.93 o 
  10   7   5      104.00      117.17     59.71 o 
  11   7   5       48.38      155.87     86.11 o 
   0   8   5     1302.38     1225.44     31.64 o 
   1   8   5      152.96      167.80     26.71 o 
   2   8   5     3913.87     4149.53     86.70 o 
   3   8   5     1487.35     1553.34     44.21 o 
   4   8   5     2745.73     2754.47     69.10 o 
   5   8   5      340.51      419.97     38.70 o 
   6   8   5      902.56      980.79     60.95 o 
   7   8   5      679.00      691.97    103.94 o 
   8   8   5      151.43      206.95     65.39 o 
   9   8   5      156.65      102.81     56.98 o 
  10   8   5      309.16      184.87     67.18 o 
  11   8   5      132.62      172.01     83.45 o 
   0   9   5     1469.73     1390.09     53.16 o 
   1   9   5     6430.11     6717.55    161.00 o 
   2   9   5      410.91      425.88     23.99 o 
   3   9   5      245.75      256.32     31.55 o 
   4   9   5      842.76      832.58     36.68 o 
   5   9   5     1423.78     1328.65     50.20 o 
   6   9   5      511.24      595.09     54.49 o 
   7   9   5      714.39      673.48     67.12 o 
   8   9   5      221.64      196.62     49.27 o 
   9   9   5       85.85       96.13     44.32 o 
  10   9   5        1.05       91.97     62.43 o 
   0  10   5     1820.21     1799.73     60.78 o 
   1  10   5      900.37     1015.23     91.62 o 
   2  10   5     7117.62     7560.65    114.70 o 
   3  10   5     1250.29     1413.54     56.47 o 
   4  10   5     2402.80     2465.05     58.40 o 
   5  10   5      682.90      634.15     58.08 o 
   6  10   5      355.35      360.60     47.32 o 
   7  10   5      192.04      151.66     36.92 o 
   8  10   5     1373.67     1354.66     80.33 o 
   9  10   5      172.78      146.17     43.54 o 
  10  10   5        1.03      -20.83     73.84 o 
   0  11   5     3370.52     3314.68     97.34 o 
   1  11   5      421.46      426.22     17.26 o 
   2  11   5     1382.14     1281.68     39.41 o 
   3  11   5      155.93      138.28     16.07 o 
   4  11   5     1211.47     1239.56     67.19 o 
   5  11   5      311.82      282.08     35.54 o 
   6  11   5      243.56      189.85     34.31 o 
   7  11   5      510.72      465.20     43.30 o 
   8  11   5       30.16       59.20     47.00 o 
   9  11   5      201.68      151.51     43.17 o 
  10  11   5       11.49       76.75     96.92 o 
   0  12   5     2264.97     2374.79     82.33 o 
   1  12   5     2216.80     2320.86     72.61 o 
   2  12   5      121.72      129.97     19.13 o 
   3  12   5      294.18      297.76     24.61 o 
   4  12   5      921.62      919.34     41.32 o 
   5  12   5      520.18      538.73     57.43 o 
   6  12   5       85.11       36.12     32.19 o 
   7  12   5     1024.67     1103.36    128.18 o 
   8  12   5      130.17       86.16     75.27 o 
   9  12   5      119.29      113.80     64.31 o 
  10  12   5      142.42      240.14     66.76 o 
   0  13   5     1297.06     1330.72     56.89 o 
   1  13   5       94.49       80.14     27.12 o 
   2  13   5     3912.37     3950.98     77.91 o 
   3  13   5      283.17      313.71     53.00 o 
   4  13   5      353.66      261.62     44.38 o 
   5  13   5      314.97      295.92     48.16 o 
   6  13   5     2563.56     2582.74    202.03 o 
   7  13   5      334.52      307.75     86.23 o 
   8  13   5      145.01      158.52     63.88 o 
   9  13   5       23.95        5.64     50.04 o 
  10  13   5       33.24        8.59    136.65 o 
   0  14   5     1706.42     1652.24     73.78 o 
   1  14   5      166.91      166.81     17.81 o 
   2  14   5      432.88      444.85     27.14 o 
   3  14   5      233.89      241.44     19.22 o 
   4  14   5     1921.22     1943.24    103.70 o 
   5  14   5       23.05       34.81     33.64 o 
   6  14   5      539.43      572.80     45.11 o 
   7  14   5      761.33      728.30     70.70 o 
   8  14   5      227.72      268.77     71.07 o 
   9  14   5      546.70      459.42     60.35 o 
   0  15   5     1074.05     1138.74     56.85 o 
   1  15   5       81.09       72.67     17.57 o 
   2  15   5       16.46       19.32     16.82 o 
   3  15   5      204.20      139.93     21.03 o 
   4  15   5      450.91      431.07     25.87 o 
   5  15   5      337.30      272.81     26.06 o 
   6  15   5      502.06      475.00     46.49 o 
   7  15   5     1196.02     1138.92    169.24 o 
   8  15   5      165.69       82.46     49.41 o 
   9  15   5      126.75       29.66     54.95 o 
   0  16   5        5.85       33.22     25.65 o 
   1  16   5      594.53      543.48     27.48 o 
   2  16   5       97.77       94.04     31.54 o 
   3  16   5      932.70      851.20     37.89 o 
   4  16   5      428.04      423.14     27.61 o 
   5  16   5      511.66      514.92     33.03 o 
   6  16   5       55.25       71.61     29.53 o 
   7  16   5      632.28      544.62     51.12 o 
   8  16   5       22.39      -37.87     42.08 o 
   9  16   5      123.14       55.37     54.41 o 
   0  17   5      679.93      646.83     49.66 o 
   1  17   5      363.14      320.35     30.50 o 
   2  17   5      181.99      167.81     17.68 o 
   3  17   5      220.98      232.86     27.34 o 
   4  17   5      216.45      200.14     31.96 o 
   5  17   5       60.30       64.31     21.97 o 
   6  17   5        7.29       24.91     23.80 o 
   7  17   5      190.91      173.93     35.92 o 
   8  17   5       30.12       81.62     48.56 o 
   0  18   5        2.18      -12.61     21.44 o 
   1  18   5      698.70      722.22     30.23 o 
   2  18   5     1445.64     1421.20     38.72 o 
   3  18   5      894.86      776.15     34.43 o 
   4  18   5      109.41      126.15     21.03 o 
   5  18   5      306.96      256.54     84.33 o 
   6  18   5      237.70      204.04     63.29 o 
   7  18   5        4.99       38.73     28.13 o 
   8  18   5       42.69        5.99     37.61 o 
   0  19   5        0.93      -24.81     25.23 o 
   1  19   5      406.88      355.00     37.23 o 
   2  19   5     2593.91     2655.33     77.07 o 
   3  19   5      285.00      248.55     27.13 o 
   4  19   5        0.18       35.29     27.12 o 
   5  19   5       86.67      119.21     58.66 o 
   6  19   5       83.52      102.26     34.06 o 
   7  19   5        4.62       17.09     77.99 o 
   8  19   5       24.50       23.48     49.91 o 
   0  20   5       23.01       37.84     20.60 o 
   1  20   5      358.34      311.54     30.70 o 
   2  20   5       50.98       56.33     31.75 o 
   3  20   5      286.92      347.76     23.93 o 
   4  20   5      257.53      248.11     60.98 o 
   5  20   5      175.01      253.89     67.50 o 
   6  20   5       48.61      122.85     39.73 o 
   7  20   5       18.29      161.43     59.04 o 
   0  21   5      862.03      844.67     48.82 o 
   1  21   5      797.37      663.68    121.41 o 
   2  21   5      746.61      830.23     41.22 o 
   3  21   5      321.02      324.27     23.64 o 
   4  21   5       72.92       93.15     58.87 o 
   5  21   5      124.71       89.02     28.43 o 
   6  21   5      112.82      225.63     48.79 o 
   7  21   5       61.52       94.86     58.28 o 
   0  22   5        0.00       33.22     21.02 o 
   1  22   5       92.33       20.79     33.64 o 
   2  22   5      291.30      387.94     27.43 o 
   3  22   5       34.49       38.55     14.06 o 
   4  22   5      130.48      130.39     37.17 o 
   5  22   5       20.06        4.35     37.21 o 
   6  22   5       19.66       18.45     58.10 o 
   0  23   5      158.81      168.21     37.01 o 
   1  23   5       79.06       75.69     27.21 o 
   2  23   5       15.81       52.51     29.43 o 
   3  23   5       41.11       74.76     71.69 o 
   4  23   5       61.33       19.58     29.26 o 
   5  23   5       73.73       -4.35     37.21 o 
   0  24   5        0.00       29.85     21.02 o 
   1  24   5      235.76      267.57     29.29 o 
   2  24   5       36.87      -31.54     89.98 o 
   3  24   5       29.56      -41.70     45.27 o 
   4  24   5      318.96      450.24    102.83 o 
   0  25   5      304.88      383.57     63.51 o 
   1  25   5      104.86       85.76     85.78 o 
   2  25   5       40.41       98.63     92.50 o 
   3  25   5       35.30      -33.30     73.16 o 
   0  26   5      534.92      710.51    103.90 o 
   1  26   5      207.76      226.67     62.57 o 
   2  26   5       12.17      -47.22    142.75 o 
   0   0   6    39347.94    39977.20   1034.18 o 
   1   0   6      415.06      467.07     39.17 o 
   2   0   6    18351.96    18772.93    365.68 o 
   3   0   6     2321.86     2205.41     73.19 o 
   4   0   6     3463.90     3554.75    108.45 o 
   5   0   6      560.23      640.17     58.92 o 
   6   0   6      303.54      306.66     58.89 o 
   7   0   6       30.09       29.85     55.08 o 
   8   0   6     1027.29     1056.70     84.20 o 
   9   0   6       22.00       79.89     71.90 o 
  10   0   6      110.12      -21.03    101.34 o 
  11   0   6       72.99       46.25    113.95 o 
   0   1   6    13188.77    12743.33    301.09 o 
   1   1   6     6742.58     6376.74    114.79 o 
   2   1   6     9147.24     9252.29    138.52 o 
   3   1   6      640.84      606.24     58.75 o 
   4   1   6     1397.55     1466.22     54.61 o 
   5   1   6     1569.23     1674.92     69.15 o 
   6   1   6       30.05       60.45     67.28 o 
   7   1   6      136.45      125.29     43.95 o 
   8   1   6       61.76       92.07     44.15 o 
   9   1   6      218.69      289.10     59.21 o 
  10   1   6       24.53       13.87    185.64 o 
  11   1   6       75.33      -15.61     91.12 o 
   0   2   6    13425.66    12992.76    303.66 o 
   1   2   6     3847.99     3619.30     78.71 o 
   2   2   6     2995.30     2878.80     56.61 o 
   3   2   6     6672.07     6347.38    105.10 o 
   4   2   6      160.27      154.18     29.38 o 
   5   2   6     1188.40     1150.59     44.34 o 
   6   2   6      120.00      257.31     84.32 o 
   7   2   6        3.66       66.18     37.20 o 
   8   2   6      384.58      335.46    181.72 o 
   9   2   6     1326.71     1269.47     87.80 o 
  10   2   6       73.44       92.50    102.60 o 
  11   2   6      196.17      119.18     90.20 o 
   0   3   6     9786.26     9370.88    230.22 o 
   1   3   6     8710.43     8446.76    145.42 o 
   2   3   6    12618.86    12429.38    220.80 o 
   3   3   6      212.47      239.46     25.77 o 
   4   3   6     4066.51     4207.76     82.95 o 
   5   3   6      446.98      461.92     45.45 o 
   6   3   6     1452.57     1501.84     61.33 o 
   7   3   6     1030.73     1099.48     61.76 o 
   8   3   6      242.31      353.67     55.14 o 
   9   3   6      572.99      707.77     58.27 o 
  10   3   6      586.35      627.16    204.89 o 
  11   3   6       43.85      -50.75     80.08 o 
   0   4   6     6789.32     6416.20    168.28 o 
   1   4   6     5787.54     5502.97     92.56 o 
   2   4   6     1255.06     1150.05     35.71 o 
   3   4   6     7262.37     7659.71    128.83 o 
   4   4   6      774.31      832.86     39.16 o 
   5   4   6      705.42      697.89     38.57 o 
   6   4   6     2607.99     2932.99     96.12 o 
   7   4   6      548.79      610.20     82.26 o 
   8   4   6     1017.96      973.90     86.09 o 
   9   4   6      841.33      789.67     66.83 o 
  10   4   6      222.11      239.06     71.12 o 
  11   4   6       41.94      128.86    206.24 o 
   0   5   6      702.31      654.01     56.47 o 
   1   5   6     3699.97     3543.60     70.80 o 
   2   5   6    17943.14    17977.50    257.63 o 
   3   5   6     9702.90    10151.40    161.72 o 
   4   5   6      276.98      304.02     26.08 o 
   5   5   6     1572.78     1563.73     57.93 o 
   6   5   6      169.96      201.77     33.43 o 
   7   5   6       80.00       35.31     58.87 o 
   8   5   6      501.40      470.05     55.11 o 
   9   5   6      257.32      294.00     44.67 o 
  10   5   6      265.76      437.99     83.41 o 
  11   5   6        2.94      117.38    159.77 o 
   0   6   6     5301.76     5288.22    171.18 o 
   1   6   6     1216.54     1208.87     82.27 o 
   2   6   6     2749.97     2618.64     69.85 o 
   3   6   6     2061.20     2061.66     49.42 o 
   4   6   6     2033.97     1966.58     71.76 o 
   5   6   6      306.43      366.42     37.31 o 
   6   6   6      600.29      700.62     76.59 o 
   7   6   6       16.81       49.88     35.49 o 
   8   6   6     1184.52     1068.21     67.02 o 
   9   6   6      283.17      230.32     50.35 o 
  10   6   6      202.26      205.23    256.53 o 
  11   6   6      230.14      244.30    153.92 o 
   0   7   6      192.91      201.92     16.41 o 
   1   7   6     8505.40     8178.51    150.94 o 
   2   7   6      969.75     1066.97     29.55 o 
   3   7   6     3539.73     3805.32     95.93 o 
   4   7   6      386.42      290.95     28.62 o 
   5   7   6      683.96      701.56     35.38 o 
   6   7   6       47.03       59.70     71.48 o 
   7   7   6      307.33      391.53     52.37 o 
   8   7   6      171.69      315.15    102.40 o 
   9   7   6      149.11      152.25    156.01 o 
  10   7   6      184.14      250.76     56.51 o 
  11   7   6      122.61      -69.33     69.33 o 
   0   8   6       28.58       58.45     13.04 o 
   1   8   6      231.89      242.90     21.90 o 
   2   8   6     1285.23     1397.39    106.25 o 
   3   8   6     2278.33     2228.65     55.91 o 
   4   8   6      406.57      467.30     92.57 o 
   5   8   6     1723.18     1698.45     60.66 o 
   6   8   6      436.48      525.67     41.38 o 
   7   8   6     1188.82     1258.53     69.69 o 
   8   8   6      142.88      114.02     54.25 o 
   9   8   6      331.93      279.63     61.62 o 
  10   8   6       91.38      107.03     69.98 o 
   0   9   6    13419.89    13806.28    262.73 o 
   1   9   6    12178.71    12712.34    208.30 o 
   2   9   6     1064.81      997.80     35.40 o 
   3   9   6     1032.03      995.50     44.86 o 
   4   9   6      358.12      386.37     70.89 o 
   5   9   6      688.77      702.02     46.82 o 
   6   9   6      206.75       58.25     67.29 o 
   7   9   6      467.44      371.27     35.10 o 
   8   9   6      364.57      382.86     41.84 o 
   9   9   6       25.82       22.09     45.35 o 
  10   9   6       69.24       44.41     71.27 o 
   0  10   6     2421.28     2440.60     76.90 o 
   1  10   6      396.75      380.99     17.14 o 
   2  10   6     2251.01     2316.37     49.17 o 
   3  10   6      577.74      661.62     34.51 o 
   4  10   6      210.17      258.90     61.20 o 
   5  10   6      415.49      351.92     35.68 o 
   6  10   6       33.04       37.46     46.04 o 
   7  10   6     1206.08     1210.45     60.88 o 
   8  10   6      174.90      135.52     38.36 o 
   9  10   6      198.68      307.37    132.47 o 
  10  10   6       12.22      -14.30     52.15 o 
   0  11   6        0.46      -12.61     21.44 o 
   1  11   6     3349.43     3541.97     87.16 o 
   2  11   6      852.13      844.39     51.58 o 
   3  11   6      899.32      989.10     73.69 o 
   4  11   6      263.80      297.80     29.65 o 
   5  11   6      616.35      551.24     35.18 o 
   6  11   6      419.95      399.86     90.03 o 
   7  11   6      865.46      897.16     95.96 o 
   8  11   6      269.56      352.12     92.53 o 
   9  11   6       94.46      117.08     45.11 o 
  10  11   6      121.94      184.41     61.04 o 
   0  12   6      216.19      297.80     24.82 o 
   1  12   6      211.16      204.30     26.00 o 
   2  12   6     1371.28     1436.03     39.20 o 
   3  12   6      186.38      163.52     29.02 o 
   4  12   6     1395.06     1609.91     50.10 o 
   5  12   6      387.06      476.03     57.42 o 
   6  12   6       75.38      115.92     86.20 o 
   7  12   6      385.70      311.23    142.60 o 
   8  12   6       45.01       13.90     33.63 o 
   9  12   6      109.48      139.29     43.04 o 
  10  12   6        5.48      103.62     61.70 o 
   0  13   6        4.98       -4.20     21.44 o 
   1  13   6      180.99      168.10     25.02 o 
   2  13   6     1897.23     2100.65     78.23 o 
   3  13   6     2906.59     3148.10     66.44 o 
   4  13   6      368.04      353.60     28.28 o 
   5  13   6      279.67      269.26     31.89 o 
   6  13   6     1377.18     1431.20     59.99 o 
   7  13   6      135.51       39.11     37.61 o 
   8  13   6       80.33      169.24    109.33 o 
   9  13   6       31.28      124.02     48.35 o 
  10  13   6        9.21       88.60     62.09 o 
   0  14   6     1315.29     1441.76     64.04 o 
   1  14   6     2208.67     2289.52     74.46 o 
   2  14   6      852.34      855.40     70.52 o 
   3  14   6       25.48       63.20     35.53 o 
   4  14   6     2601.12     2728.34     70.13 o 
   5  14   6      472.96      457.48     37.33 o 
   6  14   6      599.35      594.79    104.35 o 
   7  14   6      591.64      537.15     45.86 o 
   8  14   6       29.59       92.76     36.17 o 
   9  14   6      252.71      329.55     51.49 o 
   0  15   6      317.07      302.03     38.28 o 
   1  15   6      118.36       73.49     20.96 o 
   2  15   6      523.37      553.26     28.52 o 
   3  15   6      382.14      329.79     18.29 o 
   4  15   6      726.73      686.12     45.87 o 
   5  15   6      750.74      695.51     68.81 o 
   6  15   6        8.12      -43.45     58.65 o 
   7  15   6      104.62       60.83     32.72 o 
   8  15   6      134.96       91.02     31.28 o 
   9  15   6       13.22      102.25     53.14 o 
   0  16   6        7.89      -21.02     21.02 o 
   1  16   6       45.53       56.05     44.15 o 
   2  16   6      438.92      516.67     29.45 o 
   3  16   6      180.88      199.45     18.15 o 
   4  16   6      473.25      436.94     31.34 o 
   5  16   6      489.84      426.68     72.36 o 
   6  16   6      112.11       62.65     38.06 o 
   7  16   6      446.05      453.36    116.52 o 
   8  16   6      355.75      328.33     41.44 o 
   9  16   6       63.30       -1.83     65.68 o 
   0  17   6        3.53      -21.02     25.23 o 
   1  17   6      638.16      645.39     37.11 o 
   2  17   6      335.31      299.28     44.38 o 
   3  17   6     1349.55     1539.12     46.74 o 
   4  17   6        0.94       -6.67     17.19 o 
   5  17   6      395.56      392.37     48.79 o 
   6  17   6       58.34       21.99     19.16 o 
   7  17   6      184.02      160.78     29.59 o 
   8  17   6      106.05       69.74     38.31 o 
   0  18   6      842.40      875.06     53.88 o 
   1  18   6      778.28      733.67     41.02 o 
   2  18   6      237.20      259.68     75.07 o 
   3  18   6      493.24      515.59     66.68 o 
   4  18   6      304.07      316.29     52.58 o 
   5  18   6      346.49      283.00     26.91 o 
   6  18   6      144.65       87.44     48.15 o 
   7  18   6       99.50       57.86     29.09 o 
   8  18   6       86.87       78.27     42.56 o 
   0  19   6      419.13      348.73     38.70 o 
   1  19   6      702.45      590.85    130.03 o 
   2  19   6     1060.34     1196.99     59.25 o 
   3  19   6      138.93      156.25     14.04 o 
   4  19   6       33.32       25.83     18.38 o 
   5  19   6       81.64      126.77     25.86 o 
   6  19   6       10.94        6.30     35.95 o 
   7  19   6       13.77      105.85    136.86 o 
   8  19   6       56.63       96.71     48.89 o 
   0  20   6       60.14       46.25     29.01 o 
   1  20   6      201.40      252.80     42.27 o 
   2  20   6      176.51      208.93     31.35 o 
   3  20   6      525.59      485.85     52.59 o 
   4  20   6       18.53       16.96     37.63 o 
   5  20   6       55.03       39.58     20.68 o 
   6  20   6      164.19      198.48     56.98 o 
   7  20   6        5.31      -56.69     56.69 o 
   0  21   6       84.16       54.66     37.42 o 
   1  21   6      231.25      217.40     28.90 o 
   2  21   6       64.27       23.82     48.36 o 
   3  21   6       47.18       40.93     29.22 o 
   4  21   6      306.47      288.17     22.21 o 
   5  21   6       80.71       86.71     33.81 o 
   6  21   6       67.06       20.26     39.70 o 
   0  22   6        6.14       24.81     29.01 o 
   1  22   6      283.32      254.21     71.71 o 
   2  22   6       24.83       21.34     29.48 o 
   3  22   6       94.55       77.94     83.68 o 
   4  22   6       38.76       17.58     27.95 o 
   5  22   6        7.91       78.17     40.29 o 
   6  22   6       95.45      -52.21    119.42 o 
   0  23   6      207.39      218.68     42.05 o 
   1  23   6      332.63      287.47     69.19 o 
   2  23   6      139.83      154.03     34.36 o 
   3  23   6       29.71       61.56     31.11 o 
   4  23   6       44.26       86.50     34.43 o 
   5  23   6       35.94        0.11    109.32 o 
   0  24   6       32.75       29.85     34.06 o 
   1  24   6      202.65      196.28     34.30 o 
   2  24   6       56.58       31.57    124.04 o 
   3  24   6       85.35      113.96     39.95 o 
   4  24   6       62.06       90.24    117.52 o 
   0  25   6       68.82      -58.45     58.45 o 
   1  25   6      207.57       68.96     90.00 o 
   2  25   6       32.58       23.05     50.25 o 
   3  25   6      146.01      109.94     46.18 o 
   0  26   6       28.83      -37.84     79.89 o 
   1  26   6       69.20       96.73    115.84 o 
   2  26   6      164.13      152.16     70.11 o 
   1   0   7      391.00      341.89     33.68 o 
   2   0   7     1514.53     1556.08     61.67 o 
   3   0   7       30.70       12.61     29.43 o 
   4   0   7     4297.49     4276.42    144.67 o 
   5   0   7     1336.69     1383.66     77.13 o 
   6   0   7      136.54       21.03     42.47 o 
   7   0   7      473.36      617.21     67.74 o 
   8   0   7       37.56       -8.41     59.29 o 
   9   0   7      237.44      295.24     84.53 o 
  10   0   7      205.99      179.99    163.59 o 
  11   0   7      145.02      436.07    192.17 o 
   0   1   7      810.45      797.93     36.69 o 
   1   1   7      157.21      186.49     22.02 o 
   2   1   7     3249.50     3367.37     87.03 o 
   3   1   7      153.57       90.12     26.92 o 
   4   1   7      876.54      861.47     47.18 o 
   5   1   7     3457.83     3694.66    214.70 o 
   6   1   7      956.67     1019.69    122.53 o 
   7   1   7     1395.14     1384.20     63.12 o 
   8   1   7      745.19      592.15    106.26 o 
   9   1   7      925.88     1039.15     69.34 o 
  10   1   7      320.66      425.40    154.57 o 
  11   1   7       96.80      262.83    100.94 o 
   0   2   7        3.98      -12.61     21.44 o 
   1   2   7     2081.01     1914.41     88.29 o 
   2   2   7     3682.29     3471.71    142.58 o 
   3   2   7      733.34      775.39     33.20 o 
   4   2   7     1880.31     1927.09     53.44 o 
   5   2   7       65.49       63.25     30.80 o 
   6   2   7     3851.22     4054.54    140.84 o 
   7   2   7      380.52      382.90     41.84 o 
   8   2   7      935.61      904.86     65.93 o 
   9   2   7      122.87      174.39     50.84 o 
  10   2   7      199.93       26.12     64.29 o 
  11   2   7       36.47       69.43     93.77 o 
   0   3   7      892.60      899.99     50.61 o 
   1   3   7      450.12      418.69     25.29 o 
   2   3   7    12181.34    12206.79    181.95 o 
   3   3   7     2941.15     2811.30     59.62 o 
   4   3   7     2127.74     2169.62     56.72 o 
   5   3   7     3264.43     3446.69    282.25 o 
   6   3   7      900.27      811.95     50.44 o 
   7   3   7      226.08      198.98    113.56 o 
   8   3   7       30.12       76.53     48.42 o 
   9   3   7      402.86      463.18     73.61 o 
  10   3   7        5.62       54.66     63.64 o 
  11   3   7      354.34      479.70    153.10 o 
   0   4   7     1796.01     1858.87     61.74 o 
   1   4   7    13341.71    13317.88    197.56 o 
   2   4   7     2432.01     2289.07     64.96 o 
   3   4   7     6577.02     6869.23    116.97 o 
   4   4   7      121.36      187.76     26.36 o 
   5   4   7      292.65      346.96     35.32 o 
   6   4   7      770.99      782.75     44.92 o 
   7   4   7      367.87      460.32    107.48 o 
   8   4   7      332.39      406.28     45.46 o 
   9   4   7      132.54      157.23     54.81 o 
  10   4   7      230.14      183.63    102.83 o 
  11   4   7       51.72       59.69    104.63 o 
   0   5   7     2356.09     2394.10     76.20 o 
   1   5   7      973.38      923.32     27.45 o 
   2   5   7      675.69      686.20     47.80 o 
   3   5   7      652.13      688.73     34.91 o 
   4   5   7     1392.18     1418.49     56.49 o 
   5   5   7      282.79      321.89     42.28 o 
   6   5   7      590.57      614.66     64.81 o 
   7   5   7      247.02      218.20     37.44 o 
   8   5   7       14.40       39.73     41.33 o 
   9   5   7      808.73      778.92     87.95 o 
  10   5   7      202.20      126.40     83.90 o 
  11   5   7      150.56      232.12     94.88 o 
   0   6   7     1198.31     1097.15     47.24 o 
   1   6   7      448.36      467.34     46.51 o 
   2   6   7    15399.74    15812.64    348.30 o 
   3   6   7     4797.76     4739.44     94.51 o 
   4   6   7     1940.05     1934.80     54.45 o 
   5   6   7      333.12      267.60     31.71 o 
   6   6   7      688.51      724.89     48.82 o 
   7   6   7      234.49      136.34     41.64 o 
   8   6   7      479.09      436.15     46.17 o 
   9   6   7       33.44       59.79     51.38 o 
  10   6   7       87.43        0.64     62.65 o 
  11   6   7      172.34       92.96     81.58 o 
   0   7   7     1856.86     1812.10     66.32 o 
   1   7   7     2552.98     2572.72    206.87 o 
   2   7   7     4382.58     4356.68     72.95 o 
   3   7   7     1348.82     1324.52     40.10 o 
   4   7   7      268.50      315.38     55.11 o 
   5   7   7      760.68      800.48     41.50 o 
   6   7   7      741.61      757.98     61.03 o 
   7   7   7      221.19      302.56     64.98 o 
   8   7   7      328.20      212.99     44.96 o 
   9   7   7      863.49      973.21     81.17 o 
  10   7   7      138.78      107.77     69.17 o 
  11   7   7       65.47      -64.53    279.20 o 
   0   8   7     8550.67     8607.15    170.18 o 
   1   8   7     3595.85     3760.83     86.90 o 
   2   8   7     7195.67     7319.34    134.14 o 
   3   8   7     1084.04     1028.23     35.45 o 
   4   8   7     1364.58     1475.44    134.86 o 
   5   8   7      213.62      235.74     46.27 o 
   6   8   7      575.46      604.19     42.63 o 
   7   8   7      244.45      336.04     48.47 o 
   8   8   7      661.53      526.14     61.64 o 
   9   8   7        2.58      -31.21     43.20 o 
  10   8   7        3.21      126.50    149.47 o 
   0   9   7      436.93      396.44     20.62 o 
   1   9   7      820.64      903.09     32.33 o 
   2   9   7      993.64      901.58     36.54 o 
   3   9   7      528.73      560.28     27.92 o 
   4   9   7     1739.82     1808.01     58.23 o 
   5   9   7     2421.15     2344.11     72.16 o 
   6   9   7      182.59      147.62     34.23 o 
   7   9   7      184.16      225.08     38.25 o 
   8   9   7      278.47      309.52     58.88 o 
   9   9   7      234.13      141.97     45.84 o 
  10   9   7       66.67        1.44     37.29 o 
   0  10   7     1934.21     1986.24     51.91 o 
   1  10   7      852.04      892.11     34.16 o 
   2  10   7      222.30      291.47     28.09 o 
   3  10   7      486.68      540.49     22.26 o 
   4  10   7      139.99      161.16     46.47 o 
   5  10   7      197.04      125.11     26.07 o 
   6  10   7      439.52      417.12     58.06 o 
   7  10   7      249.66      278.93     40.88 o 
   8  10   7      670.92      671.61     54.39 o 
   9  10   7        4.61      -32.34     48.14 o 
  10  10   7      205.52      227.29     66.88 o 
   0  11   7      155.76      155.19     21.03 o 
   1  11   7     2698.98     2920.11     52.06 o 
   2  11   7     2399.86     2371.84     53.70 o 
   3  11   7      484.84      508.28     21.12 o 
   4  11   7      206.56      228.69     36.17 o 
   5  11   7      976.45      967.70     41.35 o 
   6  11   7        2.56       31.43     46.25 o 
   7  11   7      155.24      216.85     46.26 o 
   8  11   7      169.20      186.84     35.38 o 
   9  11   7      375.12      470.61     52.44 o 
  10  11   7       13.89      139.64     59.07 o 
   0  12   7     1545.02     1522.75     60.71 o 
   1  12   7     2382.84     2376.79    180.69 o 
   2  12   7      200.42      168.07     18.45 o 
   3  12   7        0.30      -14.72     14.72 o 
   4  12   7      788.60      769.02     31.13 o 
   5  12   7      730.17      724.15     35.26 o 
   6  12   7      581.95      543.17     35.11 o 
   7  12   7      101.36      142.09     32.71 o 
   8  12   7       71.79       33.73     65.39 o 
   9  12   7       97.86      154.78    124.26 o 
  10  12   7       74.11      113.94    142.96 o 
   0  13   7      838.42      757.01     39.16 o 
   1  13   7     1578.54     1460.52     53.33 o 
   2  13   7     1039.10     1123.46     32.85 o 
   3  13   7      190.43      221.74     11.92 o 
   4  13   7       87.73       72.38     31.54 o 
   5  13   7      108.75       80.87     75.69 o 
   6  13   7       55.27       39.79     26.37 o 
   7  13   7      128.51      244.96     44.54 o 
   8  13   7      196.30      164.29     35.98 o 
   9  13   7      185.78       46.36    104.92 o 
   0  14   7      231.84      286.43     26.50 o 
   1  14   7     1073.64     1121.03     48.64 o 
   2  14   7       85.78       92.57     18.54 o 
   3  14   7       81.17      110.59     27.33 o 
   4  14   7      376.54      377.04     20.93 o 
   5  14   7      103.48      102.56     22.21 o 
   6  14   7      485.10      480.41     48.80 o 
   7  14   7      494.16      546.84     47.33 o 
   8  14   7      439.64      352.77     56.37 o 
   9  14   7       84.38      142.51     43.12 o 
   0  15   7       23.93      -21.02     25.23 o 
   1  15   7      279.53      211.80     22.91 o 
   2  15   7     1180.73     1127.99    172.25 o 
   3  15   7     2718.93     2845.36    193.48 o 
   4  15   7       82.91       85.33     19.34 o 
   5  15   7      193.97      207.72     31.54 o 
   6  15   7      324.46      323.30     31.20 o 
   7  15   7      309.95      331.95     54.47 o 
   8  15   7      156.51       90.87     33.44 o 
   9  15   7       32.82       85.83     39.48 o 
   0  16   7      218.38      273.38     25.66 o 
   1  16   7      888.33      883.80     42.16 o 
   2  16   7       71.37       43.61     26.37 o 
   3  16   7       80.92       64.40     35.53 o 
   4  16   7      282.84      274.63     21.45 o 
   5  16   7      356.36      384.21     35.33 o 
   6  16   7       17.21       29.32     21.97 o 
   7  16   7      104.87      116.70     29.97 o 
   8  16   7      237.01      202.69     40.28 o 
   9  16   7       71.08      -42.34    109.12 o 
   0  17   7      506.40      480.48     37.02 o 
   1  17   7      382.11      403.75     28.48 o 
   2  17   7      760.79      752.77     88.59 o 
   3  17   7      942.05     1008.41     80.61 o 
   4  17   7      775.67      800.99     27.09 o 
   5  17   7      327.83      322.37     23.45 o 
   6  17   7      200.57      218.68     24.38 o 
   7  17   7       34.12       29.85     21.69 o 
   8  17   7       68.90      184.24     46.46 o 
   0  18   7      526.06      509.51     37.87 o 
   1  18   7      208.94      240.82     29.59 o 
   2  18   7      175.04      177.04     61.61 o 
   3  18   7      390.49      420.51     98.64 o 
   4  18   7       48.41       78.92      7.72 o 
   5  18   7      316.03      308.92     24.08 o 
   6  18   7        0.68      -10.35     19.15 o 
   7  18   7      174.98      204.94     34.27 o 
   8  18   7       11.75       19.70     51.26 o 
   0  19   7       74.46      117.32     25.23 o 
   1  19   7     1441.20     1504.32     62.19 o 
   2  19   7      735.77      781.96     51.23 o 
   3  19   7       20.03       58.97     22.59 o 
   4  19   7      240.07      287.50     36.43 o 
   5  19   7      143.39      166.02     17.33 o 
   6  19   7      267.47      245.21     49.84 o 
   7  19   7       69.37       85.90     34.36 o 
   0  20   7       44.40      134.55     54.24 o 
   1  20   7      321.00      391.61     35.27 o 
   2  20   7      523.61      490.18     67.73 o 
   3  20   7       92.28      121.10     31.28 o 
   4  20   7       39.27       73.00     30.09 o 
   5  20   7       18.64       15.50     18.08 o 
   6  20   7       33.89       51.92     46.04 o 
   7  20   7       10.56       18.92     49.88 o 
   0  21   7      638.15      643.33     59.33 o 
   1  21   7      331.99      269.34     39.75 o 
   2  21   7        0.77       41.71     29.58 o 
   3  21   7       95.65      150.56     29.66 o 
   4  21   7       39.44       56.75     33.78 o 
   5  21   7      100.75       25.57     50.25 o 
   6  21   7      207.83      151.70    145.72 o 
   0  22   7       21.29       37.84     37.42 o 
   1  22   7       40.45       27.12     23.88 o 
   2  22   7      271.60      200.17     32.60 o 
   3  22   7       15.68       39.86     35.83 o 
   4  22   7      242.00      161.72     69.60 o 
   5  22   7      124.97       93.22     48.83 o 
   6  22   7       31.00       62.65     66.85 o 
   0  23   7        0.80      -33.22     42.05 o 
   1  23   7       22.55       26.34     28.43 o 
   2  23   7      278.54      340.60     41.22 o 
   3  23   7       62.27       97.54     27.29 o 
   4  23   7        6.59       20.76     50.24 o 
   5  23   7       44.74      -39.42    129.93 o 
   0  24   7      179.95      171.58     37.43 o 
   1  24   7      156.10      186.82     30.65 o 
   2  24   7      277.86      360.63     43.65 o 
   3  24   7        6.28       -8.31     39.30 o 
   4  24   7      106.72      141.05     49.61 o 
   0  25   7       73.76      192.58     75.69 o 
   1  25   7      185.64      354.95    201.43 o 
   2  25   7      285.68      306.22     59.15 o 
   3  25   7        5.18      117.31     67.27 o 
   0  26   7        4.51       37.84     71.90 o 
   1  26   7       32.14      302.61     70.71 o 
   0   0   8        1.42       37.84     37.42 o 
   1   0   8      180.02      265.04     37.86 o 
   2   0   8     1317.30     1479.10     64.99 o 
   3   0   8      150.98      125.76     33.65 o 
   4   0   8      480.76      563.96     46.29 o 
   5   0   8      556.80      566.90     55.55 o 
   6   0   8      477.83      436.33     59.75 o 
   7   0   8      122.11       24.81     54.25 o 
   8   0   8     6699.70     6750.69    320.88 o 
   9   0   8        4.04       29.85     67.69 o 
  10   0   8      325.75      386.11    114.82 o 
  11   0   8        7.26        8.41    114.36 o 
   0   1   8       71.77       88.32     29.44 o 
   1   1   8     1540.19     1449.75    109.43 o 
   2   1   8     1500.54     1540.32     46.53 o 
   3   1   8      499.30      621.20     30.75 o 
   4   1   8     2009.70     1967.73     69.02 o 
   5   1   8      832.49      856.45     48.23 o 
   6   1   8     1060.13     1070.35    103.18 o 
   7   1   8     1389.94     1283.79     62.39 o 
   8   1   8      651.54      619.84     62.79 o 
   9   1   8      153.71      150.89     81.79 o 
  10   1   8      342.49      171.61     96.74 o 
  11   1   8      258.44      288.64    109.12 o 
   0   2   8     1026.15     1000.61     40.92 o 
   1   2   8     5967.21     5820.28    112.90 o 
   2   2   8      891.66      768.15     68.49 o 
   3   2   8      224.02      191.67     25.66 o 
   4   2   8     9522.14     9565.43    162.25 o 
   5   2   8      995.15     1055.66     49.10 o 
   6   2   8     1414.00     1470.35     58.04 o 
   7   2   8      129.76      117.90     50.25 o 
   8   2   8     1782.83     1734.76    214.05 o 
   9   2   8      251.78      234.39     88.53 o 
  10   2   8       18.70      115.84     74.42 o 
  11   2   8        6.00       23.67    205.60 o 
   0   3   8     2083.88     2061.54     76.59 o 
   1   3   8     5789.58     5746.54    213.35 o 
   2   3   8     2075.10     2159.37     54.32 o 
   3   3   8     2949.28     3196.42     59.58 o 
   4   3   8     2556.75     2643.87    154.44 o 
   5   3   8      638.68      669.78     58.93 o 
   6   3   8      180.90      145.93     33.63 o 
   7   3   8      425.78      470.14     44.61 o 
   8   3   8      290.65      206.12     56.78 o 
   9   3   8      530.39      504.52    103.28 o 
  10   3   8      352.47      490.81    125.61 o 
  11   3   8       79.47      242.78     98.39 o 
   0   4   8    10249.77    10370.42    254.47 o 
   1   4   8      340.00      358.40     37.46 o 
   2   4   8     1195.63     1071.00     32.77 o 
   3   4   8     4123.40     4040.47     81.36 o 
   4   4   8     6050.74     6463.09    117.89 o 
   5   4   8      517.70      449.87     51.34 o 
   6   4   8     1618.09     1621.48     99.46 o 
   7   4   8      190.90      156.65     35.02 o 
   8   4   8       66.13       22.19    102.81 o 
   9   4   8       39.78       34.69     58.87 o 
  10   4   8       16.38      -11.66     63.14 o 
  11   4   8      199.28      415.17    267.67 o 
   0   5   8       11.65      -24.81     25.23 o 
   1   5   8      634.71      577.11     30.95 o 
   2   5   8     2707.87     2616.56     51.07 o 
   3   5   8     2660.62     3083.75     71.03 o 
   4   5   8     1170.30     1140.21     57.10 o 
   5   5   8     3464.00     3673.71    126.43 o 
   6   5   8      453.86      468.55     40.24 o 
   7   5   8       80.28      246.19     44.60 o 
   8   5   8       59.57       56.15     39.50 o 
   9   5   8      117.48      199.36     50.11 o 
  10   5   8      142.81      134.14     80.90 o 
  11   5   8       22.53        5.11    163.98 o 
   0   6   8     1085.17     1179.66     48.91 o 
   1   6   8    11136.05    10827.69    184.59 o 
   2   6   8      936.04      845.30     36.02 o 
   3   6   8     1193.43     1220.62     40.02 o 
   4   6   8       58.96       34.49     20.81 o 
   5   6   8       21.31       42.22     39.94 o 
   6   6   8       84.06       30.90     34.10 o 
   7   6   8      428.37      360.18     43.14 o 
   8   6   8       34.02       17.23     75.68 o 
   9   6   8       69.93      101.54     51.97 o 
  10   6   8       64.11       12.55     76.09 o 
  11   6   8      232.75      264.37     94.42 o 
   0   7   8        0.16      -21.02     21.02 o 
   1   7   8     1146.67     1254.49     47.49 o 
   2   7   8     6096.94     6334.24    102.84 o 
   3   7   8      825.64      911.46     41.06 o 
   4   7   8      530.86      493.51     33.25 o 
   5   7   8     1277.27     1309.80     73.30 o 
   6   7   8      333.99      364.33    100.54 o 
   7   7   8      414.83      416.82     44.68 o 
   8   7   8      614.42      649.17     70.06 o 
   9   7   8      316.20      361.81     61.21 o 
  10   7   8       47.34      -42.76     84.44 o 
   0   8   8      580.19      576.33     24.84 o 
   1   8   8       34.69       48.56     33.64 o 
   2   8   8     1199.89     1036.91     41.07 o 
   3   8   8      302.47      265.03     23.25 o 
   4   8   8      416.83      434.50     31.15 o 
   5   8   8      212.67      222.41     29.20 o 
   6   8   8      338.10      349.79     92.96 o 
   7   8   8      156.95       28.88     58.88 o 
   8   8   8       75.44      104.36     60.97 o 
   9   8   8      448.50      481.12     66.25 o 
  10   8   8       61.53       94.69    103.23 o 
   0   9   8      750.85      848.94     30.32 o 
   1   9   8     1048.40     1107.43     56.67 o 
   2   9   8      978.08     1034.18     40.00 o 
   3   9   8      372.23      391.81     37.66 o 
   4   9   8      511.29      529.74     46.29 o 
   5   9   8      568.83      573.47     71.12 o 
   6   9   8     1259.47     1120.86     71.18 o 
   7   9   8      158.58      134.07     37.25 o 
   8   9   8       41.97       36.18     43.17 o 
   9   9   8      630.41      483.24     60.13 o 
  10   9   8       27.39       98.32     51.46 o 
   0  10   8      199.12      180.02     12.20 o 
   1  10   8     1006.08      976.40     35.49 o 
   2  10   8     2657.93     2785.58     63.02 o 
   3  10   8      233.69      292.16     26.92 o 
   4  10   8      733.89      789.85     39.76 o 
   5  10   8        6.67      -22.26     24.11 o 
   6  10   8      318.22      289.96     95.27 o 
   7  10   8      111.66      159.74     61.60 o 
   8  10   8      115.95       62.53     88.52 o 
   9  10   8      170.56       63.56     46.32 o 
  10  10   8       13.47      122.05     59.61 o 
   0  11   8      648.49      742.54     24.84 o 
   1  11   8      567.44      501.32     35.35 o 
   2  11   8      760.09      718.40     68.20 o 
   3  11   8     1459.46     1592.41     33.51 o 
   4  11   8      826.29      892.05     32.56 o 
   5  11   8     1507.78     1412.26     49.95 o 
   6  11   8       99.75      114.76     44.36 o 
   7  11   8      806.83      769.77    184.12 o 
   8  11   8       47.08       40.20     48.14 o 
   9  11   8       14.42       24.36     40.19 o 
  10  11   8       38.82      -66.82     66.82 o 
   0  12   8     4241.22     4302.69    119.41 o 
   1  12   8      303.84      292.21     29.22 o 
   2  12   8      781.09      786.27     28.40 o 
   3  12   8      267.64      295.70     22.57 o 
   4  12   8      295.94      339.41     25.75 o 
   5  12   8      132.49       95.74     29.44 o 
   6  12   8      158.45      176.03     29.65 o 
   7  12   8      454.64      550.19     55.11 o 
   8  12   8      508.15      551.55    115.90 o 
   9  12   8       66.62       54.44    102.60 o 
  10  12   8       16.48      -58.68     58.68 o 
   0  13   8       22.45       42.05     16.82 o 
   1  13   8      413.15      404.49     84.15 o 
   2  13   8     1540.37     1721.24     67.85 o 
   3  13   8     1784.81     1920.09     56.49 o 
   4  13   8      302.15      305.81     20.23 o 
   5  13   8     1633.16     1579.45     54.35 o 
   6  13   8      300.40      260.82     65.82 o 
   7  13   8       83.53       92.95     28.43 o 
   8  13   8      144.24       95.10     75.90 o 
   9  13   8      127.38      171.62    101.13 o 
   0  14   8      444.75      399.28     26.09 o 
   1  14   8      452.43      335.58     78.05 o 
   2  14   8      816.79      896.37     47.47 o 
   3  14   8      277.32      257.50    123.87 o 
   4  14   8      611.41      552.06     21.22 o 
   5  14   8     1037.26      966.00     43.66 o 
   6  14   8      110.08      174.09     52.98 o 
   7  14   8      413.72      453.18     38.51 o 
   8  14   8      352.91      369.27     44.91 o 
   9  14   8       34.05       84.07     71.48 o 
   0  15   8      162.19      163.17     16.40 o 
   1  15   8       42.52       40.41     24.83 o 
   2  15   8      562.36      591.97     79.32 o 
   3  15   8      714.74      737.62     38.09 o 
   4  15   8      785.00      822.15     37.04 o 
   5  15   8      568.00      594.36     39.76 o 
   6  15   8      930.28      989.94     47.19 o 
   7  15   8      448.47      488.36     47.95 o 
   8  15   8      111.07      112.78     48.57 o 
   9  15   8       75.84      -15.15     38.27 o 
   0  16   8     1908.64     1966.50     69.13 o 
   1  16   8      239.16      274.82     28.08 o 
   2  16   8      267.17      317.36     47.95 o 
   3  16   8      534.00      449.49     46.70 o 
   4  16   8      747.54      827.44     29.46 o 
   5  16   8      401.33      315.67     27.34 o 
   6  16   8      378.57      394.45     30.16 o 
   7  16   8      138.01      143.45     32.41 o 
   8  16   8       65.93       31.26     38.61 o 
   0  17   8     2163.69     2185.74    133.66 o 
   1  17   8      218.91      215.35     48.58 o 
   2  17   8       25.64        4.20     25.80 o 
   3  17   8      524.76      433.38     58.90 o 
   4  17   8      325.40      304.01     56.99 o 
   5  17   8       41.03       50.25     15.08 o 
   6  17   8      862.39      874.66     39.20 o 
   7  17   8       23.64        7.29     22.15 o 
   8  17   8       19.84      149.67    193.41 o 
   0  18   8      600.30      503.66     75.74 o 
   1  18   8      984.42      876.05     41.33 o 
   2  18   8       61.70       93.77     52.14 o 
   3  18   8      660.05      758.74     50.91 o 
   4  18   8       32.36       56.60     31.54 o 
   5  18   8      330.34      360.23     20.61 o 
   6  18   8       64.97       12.46     20.27 o 
   7  18   8       80.61       76.87     73.80 o 
   8  18   8      130.51       89.71     94.19 o 
   0  19   8        0.22        8.41     42.47 o 
   1  19   8      304.28      321.56     58.46 o 
   2  19   8      516.60      459.73     39.91 o 
   3  19   8       14.27      -15.61     30.58 o 
   4  19   8      230.77      170.06     33.32 o 
   5  19   8      305.10      332.82     50.26 o 
   6  19   8       22.48       66.85     31.30 o 
   7  19   8      407.82      424.10     58.80 o 
   0  20   8      846.54      840.88     97.64 o 
   1  20   8      161.59      143.89     38.27 o 
   2  20   8      477.69      477.61     42.72 o 
   3  20   8       79.80       45.26     50.46 o 
   4  20   8      438.62      454.34     41.72 o 
   5  20   8      164.45      108.48     37.21 o 
   6  20   8       86.30        8.60     73.17 o 
   7  20   8       19.44      -41.04     52.35 o 
   0  21   8       93.19       75.69     50.88 o 
   1  21   8      109.95      129.32     26.27 o 
   2  21   8      224.92      297.88     38.49 o 
   3  21   8      106.14      148.08     32.22 o 
   4  21   8       74.05      128.74    109.75 o 
   5  21   8      148.23      181.21     54.58 o 
   6  21   8       82.49      113.73     58.41 o 
   0  22   8      303.43      185.48     63.51 o 
   1  22   8       14.51      -10.29     20.27 o 
   2  22   8       31.28       18.93     86.41 o 
   3  22   8        0.36        6.31     29.73 o 
   4  22   8       21.85       57.79     86.20 o 
   5  22   8        5.34      -24.94     73.16 o 
   6  22   8       69.61      141.98     56.06 o 
   0  23   8       83.04       42.05     46.25 o 
   1  23   8       66.31      103.63     22.92 o 
   2  23   8       47.38      127.72     33.00 o 
   3  23   8       71.66       51.91     33.42 o 
   4  23   8       17.70        7.34     56.55 o 
   5  23   8       75.69       55.41     77.58 o 
   0  24   8      124.56      151.80     41.63 o 
   1  24   8       52.72       39.46     54.45 o 
   2  24   8       75.89      108.74     30.94 o 
   3  24   8       72.88       62.06     45.14 o 
   4  24   8      114.77       75.13     51.08 o 
   0  25   8       10.68      105.11     58.44 o 
   1  25   8       92.94      125.30     68.06 o 
   2  25   8       20.55      106.99     59.75 o 
   3  25   8       35.82       46.25     67.28 o 
   0  26   8       27.10      100.91     96.29 o 
   1   0   9      583.25      617.84     45.06 o 
   2   0   9      735.63      690.85     47.60 o 
   3   0   9       10.95       58.44     24.81 o 
   4   0   9      459.15      449.87     41.24 o 
   5   0   9     1165.96     1143.36     61.51 o 
   6   0   9        3.28        8.41     55.08 o 
   7   0   9      164.31      222.47     63.92 o 
   8   0   9        0.07       62.65     62.65 o 
   9   0   9       22.99      -92.08    109.32 o 
  10   0   9        5.99     -105.11    105.11 o 
  11   0   9        0.76     -151.78    151.78 o 
   0   1   9    17970.91    17779.41    354.70 o 
   1   1   9      758.40      781.59     90.59 o 
   2   1   9     2409.04     2513.41     65.15 o 
   3   1   9      758.18      740.59     31.80 o 
   4   1   9      706.82      788.80     38.31 o 
   5   1   9        9.01      -23.37     47.93 o 
   6   1   9      680.12      716.23     50.75 o 
   7   1   9      720.19      837.03     98.48 o 
   8   1   9      112.14      162.22     40.83 o 
   9   1   9       51.28       21.39     58.89 o 
  10   1   9       98.34      106.90    121.94 o 
  11   1   9      127.35      141.98     85.32 o 
   0   2   9    41964.27    42776.38    764.47 o 
   1   2   9      136.85      158.65     64.77 o 
   2   2   9      765.51      722.48     85.31 o 
   3   2   9     1373.85     1293.87     88.98 o 
   4   2   9     1466.09     1547.67     52.76 o 
   5   2   9     1411.39     1251.72     81.97 o 
   6   2   9      129.11      117.67     32.71 o 
   7   2   9      339.38      402.55    103.48 o 
   8   2   9      731.49      799.81    119.93 o 
   9   2   9       26.86        2.30     54.66 o 
  10   2   9       17.36       44.87     77.70 o 
  11   2   9       45.40      249.03    136.26 o 
   0   3   9     3175.73     3188.39     95.44 o 
   1   3   9     1696.17     1764.45     57.02 o 
   2   3   9     1420.90     1413.55     60.75 o 
   3   3   9     1058.60     1116.60     43.19 o 
   4   3   9     2439.83     2503.69    132.84 o 
   5   3   9      550.00      539.45     39.00 o 
   6   3   9     1911.70     1929.99     70.47 o 
   7   3   9      836.58      860.89     52.52 o 
   8   3   9      704.21      752.31     61.13 o 
   9   3   9       34.27       28.83     92.50 o 
  10   3   9       65.63      347.07    159.78 o 
  11   3   9      167.45      145.81     83.80 o 
   0   4   9    22804.64    23386.08    530.64 o 
   1   4   9     5528.38     5697.69     99.57 o 
   2   4   9     2050.30     1972.68     89.56 o 
   3   4   9     8425.96     8574.39    136.19 o 
   4   4   9       28.36       13.34     43.94 o 
   5   4   9      602.33      653.47     41.45 o 
   6   4   9        8.18       22.62     37.63 o 
   7   4   9      143.82      172.04     88.31 o 
   8   4   9      503.21      436.06     80.56 o 
   9   4   9      209.36      204.01     52.30 o 
  10   4   9      185.36      353.24    100.67 o 
  11   4   9       45.74      134.26    118.34 o 
   0   5   9     1133.63     1118.21     52.28 o 
   1   5   9     5162.28     5326.72     93.46 o 
   2   5   9       55.08       60.39     17.03 o 
   3   5   9       35.74       26.02     46.25 o 
   4   5   9     1553.48     1632.30     45.38 o 
   5   5   9       17.30      118.24     34.11 o 
   6   5   9      864.38      885.91     67.36 o 
   7   5   9       31.31      -14.33     46.25 o 
   8   5   9      517.59      549.95    133.15 o 
   9   5   9      310.73      293.32    115.66 o 
  10   5   9       93.72      -47.94     82.94 o 
  11   5   9       33.71       18.63     98.93 o 
   0   6   9     4542.59     4551.99    132.16 o 
   1   6   9     2664.74     2823.43     60.91 o 
   2   6   9     3341.68     3000.34     64.15 o 
   3   6   9    12592.22    13157.21    207.30 o 
   4   6   9      204.58      207.28     60.99 o 
   5   6   9      939.75      878.04     89.69 o 
   6   6   9       13.69       41.67     28.30 o 
   7   6   9      200.12      182.52     41.18 o 
   8   6   9      152.42      134.89     42.71 o 
   9   6   9       31.00       29.78     85.78 o 
  10   6   9       10.78       64.97    395.86 o 
   0   7   9      180.95      176.66     26.08 o 
   1   7   9     1807.97     1718.84     42.58 o 
   2   7   9      607.61      616.96     29.83 o 
   3   7   9      319.37      247.06     26.37 o 
   4   7   9      520.35      548.11     75.12 o 
   5   7   9      143.31      202.84     65.39 o 
   6   7   9     2340.95     2324.14     86.19 o 
   7   7   9      631.98      738.24     50.21 o 
   8   7   9      108.12      114.10     45.16 o 
   9   7   9      683.77      753.80     61.73 o 
  10   7   9      337.63      362.02     82.16 o 
   0   8   9     4888.45     4763.17    107.88 o 
   1   8   9      632.02      636.95     38.53 o 
   2   8   9     1069.12     1139.21     33.09 o 
   3   8   9     1494.46     1482.08     44.01 o 
   4   8   9      136.67      198.77     29.02 o 
   5   8   9     1371.29     1222.78     47.72 o 
   6   8   9       27.48       53.34     29.15 o 
   7   8   9      459.94      545.40     46.90 o 
   8   8   9      331.57      386.56     45.92 o 
   9   8   9       41.53       24.45     34.13 o 
  10   8   9       59.34        8.52     64.87 o 
   0   9   9     1518.04     1518.13     35.42 o 
   1   9   9     1233.33     1249.15     45.84 o 
   2   9   9      960.96     1158.37     50.90 o 
   3   9   9      338.07      302.49     21.76 o 
   4   9   9     1548.20     1496.73    103.05 o 
   5   9   9     1707.19     1522.00    136.98 o 
   6   9   9      719.29      618.00     48.53 o 
   7   9   9       44.10       64.31     43.73 o 
   8   9   9      171.08      316.33     47.84 o 
   9   9   9      131.95       99.98     60.37 o 
  10   9   9      114.13      133.07     57.47 o 
   0  10   9     2610.67     2485.39     51.96 o 
   1  10   9      920.31      913.28     33.91 o 
   2  10   9      299.68      199.98     29.50 o 
   3  10   9     1705.99     1762.24     76.73 o 
   4  10   9      313.38      278.24     44.38 o 
   5  10   9       60.96       54.40     23.14 o 
   6  10   9      258.61      282.59     86.64 o 
   7  10   9      295.35      285.79     65.82 o 
   8  10   9      529.95      439.62     49.02 o 
   9  10   9       87.40      -39.76     39.76 o 
  10  10   9      165.31      214.88     65.07 o 
   0  11   9      686.46      760.24     21.47 o 
   1  11   9      175.04      231.84     69.61 o 
   2  11   9      990.80      986.81     38.30 o 
   3  11   9      367.27      403.61     28.19 o 
   4  11   9      100.41      146.34     20.81 o 
   5  11   9     2880.10     2985.98    121.56 o 
   6  11   9      142.69      158.92     52.99 o 
   7  11   9      164.68      163.51     33.76 o 
   8  11   9      597.05      657.46     82.25 o 
   9  11   9      136.89      121.45     79.90 o 
  10  11   9       33.59       52.48    186.69 o 
   0  12   9     2102.32     2138.61     72.14 o 
   1  12   9     4568.35     4733.42     87.98 o 
   2  12   9     1233.53     1232.07     50.13 o 
   3  12   9      357.98      362.13     43.75 o 
   4  12   9       97.42       79.69     27.12 o 
   5  12   9      244.23      231.63     55.10 o 
   6  12   9      214.67      147.84     29.00 o 
   7  12   9     1257.43     1087.36     54.07 o 
   8  12   9        3.61      -37.07     37.07 o 
   9  12   9      197.77      220.93     46.25 o 
   0  13   9     1067.79     1147.63     92.23 o 
   1  13   9     1206.42     1197.55     70.56 o 
   2  13   9      495.43      453.30     70.90 o 
   3  13   9      959.28      956.97     36.98 o 
   4  13   9     1288.62     1337.98     40.22 o 
   5  13   9      642.42      596.44     36.84 o 
   6  13   9      854.22      851.55     41.67 o 
   7  13   9      227.19      249.48     37.85 o 
   8  13   9      307.73      358.21     52.99 o 
   9  13   9      195.39      152.95     58.66 o 
   0  14   9     1459.80     1422.50     97.75 o 
   1  14   9      528.98      447.48     36.19 o 
   2  14   9     1043.00     1053.13     37.48 o 
   3  14   9      844.59      797.91     33.90 o 
   4  14   9      146.65      156.25     14.04 o 
   5  14   9      327.12      349.05     44.59 o 
   6  14   9       26.75       56.86     38.05 o 
   7  14   9      310.53      264.51     46.69 o 
   8  14   9      140.06      140.03     42.26 o 
   9  14   9        5.36       57.91     53.93 o 
   0  15   9       42.21       58.45     50.46 o 
   1  15   9      242.52      192.50     27.60 o 
   2  15   9      855.08      893.15     47.77 o 
   3  15   9      610.05      625.74     92.36 o 
   4  15   9      447.20      365.77     39.76 o 
   5  15   9      454.06      443.05     26.87 o 
   6  15   9      109.48       98.33     52.56 o 
   7  15   9      143.47       70.86     29.49 o 
   8  15   9       40.35      -24.31     37.52 o 
   9  15   9       46.27       44.18     73.37 o 
   0  16   9       10.81       33.22     50.03 o 
   1  16   9      347.59      274.01     46.69 o 
   2  16   9      566.43      517.30     38.51 o 
   3  16   9      568.09      624.61     61.01 o 
   4  16   9      991.50     1003.65     44.07 o 
   5  16   9      235.55      258.96     19.04 o 
   6  16   9      294.64      294.60     33.65 o 
   7  16   9      429.58      502.27     44.02 o 
   8  16   9       71.17      104.36     56.98 o 
   0  17   9      582.39      585.29     84.57 o 
   1  17   9      739.83      704.07     37.95 o 
   2  17   9      373.47      313.30     34.01 o 
   3  17   9      409.54      496.77     60.58 o 
   4  17   9      417.40      356.84     62.47 o 
   5  17   9      126.83       92.69     11.98 o 
   6  17   9      289.63      307.56     22.93 o 
   7  17   9       25.73       18.02     31.11 o 
   8  17   9      408.92      307.44    118.19 o 
   0  18   9      178.47      192.61     66.45 o 
   1  18   9      996.82     1095.73     80.40 o 
   2  18   9      338.18      367.07     38.37 o 
   3  18   9      581.85      662.54     93.82 o 
   4  18   9      113.21      143.18     25.44 o 
   5  18   9      108.68       83.43     68.96 o 
   6  18   9       15.52       25.31     29.88 o 
   7  18   9       87.53       75.14     41.35 o 
   8  18   9       18.91       15.60     54.70 o 
   0  19   9      183.01      269.15     68.13 o 
   1  19   9       29.38      -12.58     21.16 o 
   2  19   9       67.74       58.94     32.40 o 
   3  19   9      299.13      357.05     78.23 o 
   4  19   9       57.84       55.14     29.64 o 
   5  19   9      165.34       92.85     64.97 o 
   6  19   9      273.04      238.53     37.75 o 
   7  19   9       42.19       93.38     51.64 o 
   0  20   9      440.05      295.31     66.89 o 
   1  20   9        0.68       43.07     22.45 o 
   2  20   9      256.36      229.26     32.42 o 
   3  20   9      266.32      238.21     50.89 o 
   4  20   9       69.01      108.14     84.31 o 
   5  20   9       26.48       33.68     42.26 o 
   6  20   9        6.00       33.05     37.84 o 
   7  20   9      148.67      190.61     78.01 o 
   0  21   9      102.83       50.88     72.33 o 
   1  21   9       88.11      150.94     24.52 o 
   2  21   9      308.06      239.58     31.12 o 
   3  21   9       71.82       89.68     39.50 o 
   4  21   9       64.99      118.85     43.12 o 
   5  21   9       72.42       12.96     49.60 o 
   6  21   9       26.01       41.06     52.35 o 
   0  22   9      515.86      527.11     68.57 o 
   1  22   9      252.51      285.99     40.16 o 
   2  22   9       65.47       36.81     28.25 o 
   3  22   9       33.64       42.49     67.28 o 
   4  22   9      180.14      178.79     83.90 o 
   5  22   9       40.87        7.25     60.97 o 
   0  23   9      158.63       92.09     54.67 o 
   1  23   9       57.85       81.25    134.97 o 
   2  23   9      110.33      147.83     48.36 o 
   3  23   9       19.85       57.95     56.55 o 
   4  23   9        8.79       52.70     40.49 o 
   5  23   9       11.58      -34.60     37.52 o 
   0  24   9      109.38      125.73     50.88 o 
   1  24   9       19.50       29.78     41.41 o 
   2  24   9        7.17      -27.07     40.97 o 
   3  24   9      104.10       54.66     67.28 o 
   4  24   9        2.22      -37.84     50.42 o 
   0  25   9        7.72       21.02     67.27 o 
   1  25   9       38.14      -57.78     57.78 o 
   2  25   9       22.38       37.84     71.90 o 
   0   0  10    67641.19    75351.13   1846.59 o 
   1   0  10      246.47      192.69     34.08 o 
   2   0  10      165.71      121.56     32.81 o 
   3   0  10     2280.58     2232.76     73.51 o 
   4   0  10       89.54       97.14     38.27 o 
   5   0  10      239.67      192.64     53.84 o 
   6   0  10       19.55       42.05     42.05 o 
   7   0  10       22.21      -12.61     55.08 o 
   8   0  10      505.83      521.26     68.15 o 
   9   0  10      198.57       79.90     84.53 o 
  10   0  10       21.30     -155.99    155.99 o 
  11   0  10       20.24     -100.91    109.32 o 
   0   1  10      212.19      226.33     29.45 o 
   1   1  10    13938.74    13646.61    229.03 o 
   2   1  10     1479.98     1489.51     47.85 o 
   3   1  10      427.31      479.81     32.03 o 
   4   1  10      296.40      351.56     35.34 o 
   5   1  10      739.46      819.19     42.78 o 
   6   1  10       91.76      134.56     33.01 o 
   7   1  10      547.06      586.94     51.84 o 
   8   1  10      632.99      636.00     54.26 o 
   9   1  10       73.19      106.55     57.47 o 
  10   1  10       25.78       43.55     75.75 o 
  11   1  10       55.94      285.92    168.19 o 
   0   2  10       94.72      100.93     29.86 o 
   1   2  10     3028.62     3100.94     66.64 o 
   2   2  10     5922.36     5776.99    164.31 o 
   3   2  10     1672.81     1673.74     74.68 o 
   4   2  10      924.78      930.93     37.77 o 
   5   2  10     1038.55      997.63     46.10 o 
   6   2  10      184.71      176.50     38.06 o 
   7   2  10       29.08        4.20     37.67 o 
   8   2  10       32.84       44.30     39.92 o 
   9   2  10      529.47      491.21     62.23 o 
  10   2  10      158.28      191.53    113.33 o 
  11   2  10       23.05       46.99    153.05 o 
   0   3  10      241.85      265.05     42.07 o 
   1   3  10     3612.36     3518.12     70.40 o 
   2   3  10     1024.22     1001.82     36.22 o 
   3   3  10     2454.79     2467.73    129.30 o 
   4   3  10      438.26      477.24     35.37 o 
   5   3  10      663.57      732.77     44.58 o 
   6   3  10       93.82       73.40     69.59 o 
   7   3  10      510.04      493.89     46.80 o 
   8   3  10      200.17      186.16    116.28 o 
   9   3  10       63.61      200.99     60.97 o 
  10   3  10      252.76      333.69    211.96 o 
  11   3  10      222.33      105.32    145.32 o 
   0   4  10    10014.40     9948.95    235.55 o 
   1   4  10     4116.27     4096.02     79.52 o 
   2   4  10     1813.92     1892.20     43.88 o 
   3   4  10     5957.93     6106.25    107.44 o 
   4   4  10     1382.89     1333.94     46.57 o 
   5   4  10      637.49      731.25     86.70 o 
   6   4  10        1.17       40.38     30.98 o 
   7   4  10      241.90      233.73     39.41 o 
   8   4  10       42.18       88.51     85.78 o 
   9   4  10      236.23      200.82     47.18 o 
  10   4  10       21.19       60.30     92.32 o 
   0   5  10     6151.55     6008.50    162.05 o 
   1   5  10     4647.45     4695.88     83.61 o 
   2   5  10     4545.57     4421.96     95.72 o 
   3   5  10      405.54      454.62     71.32 o 
   4   5  10     1014.87     1039.20     44.06 o 
   5   5  10     1498.55     1647.16     57.66 o 
   6   5  10     1031.36     1067.30     65.47 o 
   7   5  10     1642.44     1772.39     81.13 o 
   8   5  10      510.14      632.71    111.28 o 
   9   5  10       82.86       27.53     42.63 o 
  10   5  10       82.54      -58.59     68.32 o 
   0   6  10     9214.45     9522.81    229.91 o 
   1   6  10     3037.74     3180.24     72.07 o 
   2   6  10     2073.58     2164.72     47.87 o 
   3   6  10     1486.54     1703.01     49.18 o 
   4   6  10      646.84      667.03     41.50 o 
   5   6  10      457.26      438.33    119.49 o 
   6   6  10       96.73      134.76     30.37 o 
   7   6  10     1155.50     1115.21     68.90 o 
   8   6  10      288.12      303.30     47.01 o 
   9   6  10      223.68      240.43     96.10 o 
  10   6  10        3.09       17.16    119.62 o 
   0   7  10       86.84      159.80     24.81 o 
   1   7  10     2466.24     2437.53     59.01 o 
   2   7  10     1164.70     1347.09    108.30 o 
   3   7  10     1632.20     1518.06     46.51 o 
   4   7  10     1157.56     1264.94     97.10 o 
   5   7  10     2072.93     2133.24     63.28 o 
   6   7  10       82.93       70.31     26.17 o 
   7   7  10      224.08      141.10     67.08 o 
   8   7  10      293.18      228.38     42.93 o 
   9   7  10      293.14      159.66     50.11 o 
  10   7  10        1.58      125.55    121.93 o 
   0   8  10     1234.19     1274.98     51.00 o 
   1   8  10      149.96      211.13     15.60 o 
   2   8  10     1938.74     2147.74     53.28 o 
   3   8  10      119.38      152.67     29.65 o 
   4   8  10     1569.18     1672.13     50.60 o 
   5   8  10     2123.43     2199.41     76.33 o 
   6   8  10      608.75      698.82     49.60 o 
   7   8  10      471.53      441.71     43.86 o 
   8   8  10      596.30      417.49     61.22 o 
   9   8  10       86.35      115.49     47.24 o 
  10   8  10       45.88       22.21     66.51 o 
   0   9  10      214.49      147.22     17.25 o 
   1   9  10      385.41      391.57     33.54 o 
   2   9  10      317.15      347.56     34.95 o 
   3   9  10      590.99      577.01     29.32 o 
   4   9  10      855.44      947.96     39.78 o 
   5   9  10      536.62      517.28     34.38 o 
   6   9  10      142.27       83.69     26.98 o 
   7   9  10      115.21      126.99     39.93 o 
   8   9  10      812.54      752.42     54.77 o 
   9   9  10      519.98      507.34     59.62 o 
  10   9  10       47.26       57.72    121.73 o 
   0  10  10     4625.01     4771.60     89.86 o 
   1  10  10     1295.44     1177.03     44.39 o 
   2  10  10      107.51       71.65     26.37 o 
   3  10  10      606.38      756.39     65.02 o 
   4  10  10      245.98      261.72     26.17 o 
   5  10  10      182.56      173.17     26.71 o 
   6  10  10       28.88       -0.46     26.57 o 
   7  10  10      444.63      418.56     56.37 o 
   8  10  10      243.99      246.18     94.00 o 
   9  10  10      118.04       22.88    121.74 o 
  10  10  10       18.54      -56.38     56.38 o 
   0  11  10       20.22        0.00     42.05 o 
   1  11  10      836.88      915.64     37.84 o 
   2  11  10      211.77      235.67     35.99 o 
   3  11  10      390.11      369.43     38.07 o 
   4  11  10      833.95      826.80     42.73 o 
   5  11  10        8.27       -6.36     63.28 o 
   6  11  10        8.02       -8.90     26.37 o 
   7  11  10      285.57      249.40     40.68 o 
   8  11  10      216.37      244.78    130.58 o 
   9  11  10        3.40      -29.03     46.25 o 
  10  11  10       37.51      -51.36     51.36 o 
   0  12  10     1097.57      958.20     40.01 o 
   1  12  10      434.07      585.24     50.28 o 
   2  12  10     1374.37     1288.18     74.79 o 
   3  12  10      359.29      356.63     48.80 o 
   4  12  10      327.83      311.95     22.46 o 
   5  12  10       54.32       89.17     20.75 o 
   6  12  10      216.54      214.25     32.27 o 
   7  12  10       94.37      114.19     34.06 o 
   8  12  10      107.09       38.58     38.01 o 
   9  12  10       29.86        2.55     46.67 o 
   0  13  10      225.43      240.16     26.08 o 
   1  13  10      196.56      244.44     56.99 o 
   2  13  10      768.27      698.99     49.25 o 
   3  13  10     1223.20     1211.77     44.55 o 
   4  13  10      555.74      549.81     21.21 o 
   5  13  10       36.10       41.52     23.23 o 
   6  13  10      704.30      618.07     40.86 o 
   7  13  10        9.41      -11.38     23.12 o 
   8  13  10       69.90       78.01     42.53 o 
   9  13  10        3.75       -5.69     64.75 o 
   0  14  10      175.52      151.82     59.30 o 
   1  14  10      602.93      568.36     82.48 o 
   2  14  10      547.27      487.04     51.33 o 
   3  14  10      475.34      458.61     59.11 o 
   4  14  10      204.39      216.47     28.92 o 
   5  14  10       21.57       21.09     19.04 o 
   6  14  10       61.63       42.05     37.84 o 
   7  14  10       20.65       54.66     50.46 o 
   8  14  10        5.26       17.22     56.55 o 
   9  14  10      310.08      250.32    167.81 o 
   0  15  10      289.74      252.37     59.73 o 
   1  15  10       92.18       90.14     60.34 o 
   2  15  10      644.47      594.29     38.68 o 
   3  15  10       99.38       71.18     22.60 o 
   4  15  10       39.17       84.77     23.74 o 
   5  15  10      273.24      272.55     46.26 o 
   6  15  10      123.42      145.61     27.51 o 
   7  15  10      168.25      149.79     37.43 o 
   8  15  10      627.95      667.75     55.57 o 
   9  15  10        3.35       50.20     65.55 o 
   0  16  10     1070.58     1095.13    103.16 o 
   1  16  10      210.16      169.38     42.48 o 
   2  16  10      469.94      576.86     44.92 o 
   3  16  10      209.68      208.31     29.44 o 
   4  16  10       52.42       12.10     19.43 o 
   5  16  10      215.17      224.73     15.72 o 
   6  16  10       80.45       31.07     21.31 o 
   7  16  10       56.31       51.81     28.17 o 
   8  16  10       17.68        7.10     45.39 o 
   0  17  10       15.02      -21.02     46.67 o 
   1  17  10      115.18       93.83     27.33 o 
   2  17  10       92.11       92.09     28.08 o 
   3  17  10      222.27      178.64     40.37 o 
   4  17  10       18.21      -15.45     35.53 o 
   5  17  10      381.14      376.41     36.18 o 
   6  17  10       38.68       38.02     15.08 o 
   7  17  10        1.10      -24.37     48.14 o 
   8  17  10      161.19      166.01     48.57 o 
   0  18  10        1.74      -37.84     50.45 o 
   1  18  10      253.40      226.60     29.17 o 
   2  18  10       31.47       50.01     35.53 o 
   3  18  10      313.19      220.44     33.94 o 
   4  18  10      400.34      347.49     25.06 o 
   5  18  10        4.67       35.83     24.30 o 
   6  18  10       18.40       71.36     27.52 o 
   7  18  10       14.94        9.80    140.64 o 
   0  19  10       62.51      -24.81     71.06 o 
   1  19  10      149.46      166.63     23.57 o 
   2  19  10      253.11      267.57     37.28 o 
   3  19  10      126.80      138.58     36.13 o 
   4  19  10      164.41      169.71     60.77 o 
   5  19  10      646.12      610.46     46.05 o 
   6  19  10      125.59      184.51     82.42 o 
   7  19  10       81.51      126.63     50.25 o 
   0  20  10     1939.11     1807.64    149.16 o 
   1  20  10      251.31      277.29     48.37 o 
   2  20  10      144.41      148.15     36.17 o 
   3  20  10      176.33      139.24     60.98 o 
   4  20  10       88.19       70.25     44.24 o 
   5  20  10       53.11      118.67     34.22 o 
   6  20  10        4.49      -49.28     49.28 o 
   0  21  10      280.14      252.35     76.13 o 
   1  21  10       51.99       70.62     23.13 o 
   2  21  10       53.88       49.75     46.25 o 
   3  21  10      354.98      300.15     44.19 o 
   4  21  10        9.90       15.73     37.20 o 
   5  21  10      132.13      144.36     65.39 o 
   6  21  10      100.72      119.36     58.06 o 
   0  22  10        7.33      -12.61     59.28 o 
   1  22  10       21.08        5.54     18.15 o 
   2  22  10      306.04      352.01     38.36 o 
   3  22  10      101.64       75.13     48.36 o 
   4  22  10      196.69      125.24     47.31 o 
   5  22  10       35.94       76.45     43.51 o 
   0  23  10        0.88      -37.84     37.84 o 
   1  23  10        2.24      -12.61     60.76 o 
   2  23  10       18.65        8.25     30.35 o 
   3  23  10       60.40       83.14     40.35 o 
   4  23  10       60.49       85.35     77.79 o 
   0  24  10       53.65       71.06     50.46 o 
   1  24  10       25.44       40.14     39.94 o 
   2  24  10       12.14       24.81     37.42 o 
   3  24  10       20.47       50.88     42.47 o 
   0  25  10       28.80      412.06    142.12 o 
   1  25  10       21.46      -16.82     58.86 o 
   2  25  10       44.26      142.54     80.31 o 
   1   0  11     3649.62     3566.24    108.99 o 
   2   0  11    12966.37    13044.26    300.47 o 
   3   0  11      760.42      725.12     48.85 o 
   4   0  11      274.74      232.20     37.44 o 
   5   0  11      853.72      954.03     64.00 o 
   6   0  11      131.22      134.57     46.68 o 
   7   0  11      144.78       21.03     59.30 o 
   8   0  11      290.65      320.50     76.55 o 
   9   0  11      553.21      724.45     87.51 o 
  10   0  11        0.32      -92.08     92.08 o 
  11   0  11       40.16       71.06    163.98 o 
   0   1  11    12685.11    12832.62    268.63 o 
   1   1  11     3040.00     2796.09     68.11 o 
   2   1  11     3486.23     3501.63    127.52 o 
   3   1  11       64.68       33.10     26.17 o 
   4   1  11     1034.04     1061.56     86.56 o 
   5   1  11      463.88      552.89     38.57 o 
   6   1  11     1816.10     1822.32     74.12 o 
   7   1  11      320.72      314.35     39.80 o 
   8   1  11      212.57      246.24     47.43 o 
   9   1  11       99.64        4.69     60.76 o 
  10   1  11       86.77       10.94    102.81 o 
   0   2  11     1434.47     1488.46     55.27 o 
   1   2  11     3134.52     3125.08     72.02 o 
   2   2  11     5099.50     5259.03     92.96 o 
   3   2  11     5242.12     5487.31    139.96 o 
   4   2  11      755.16      767.68     35.57 o 
   5   2  11      400.08      383.69     37.18 o 
   6   2  11       26.27       14.09     35.97 o 
   7   2  11      591.14      615.81     50.86 o 
   8   2  11      259.21      279.09     48.16 o 
   9   2  11      309.05      266.73     69.40 o 
  10   2  11      108.29      153.28    138.98 o 
   0   3  11      127.42      113.14     41.22 o 
   1   3  11      634.23      705.97     59.58 o 
   2   3  11     1361.02     1338.97     40.25 o 
   3   3  11     2575.80     2512.41     62.10 o 
   4   3  11      144.87      144.98     86.43 o 
   5   3  11     1908.28     1871.63     70.63 o 
   6   3  11      192.35      155.19     46.16 o 
   7   3  11      471.49      473.52     47.89 o 
   8   3  11       96.78      114.74     44.30 o 
   9   3  11      132.61       78.17     66.65 o 
  10   3  11       39.86      154.94    275.83 o 
   0   4  11     2461.96     2631.86     86.67 o 
   1   4  11      778.78      823.34     35.59 o 
   2   4  11      511.61      502.23     29.43 o 
   3   4  11     2529.97     2596.35     56.19 o 
   4   4  11     3063.24     3145.85     80.09 o 
   5   4  11      275.47      293.33     34.11 o 
   6   4  11       12.78      -26.83     28.30 o 
   7   4  11      472.83      528.09    108.96 o 
   8   4  11      109.71       79.03     39.79 o 
   9   4  11       73.15      117.40     44.45 o 
  10   4  11       85.69      229.91    140.86 o 
   0   5  11      110.91      100.93     34.07 o 
   1   5  11     1255.93     1220.38     67.45 o 
   2   5  11     1078.54     1065.31     78.16 o 
   3   5  11      362.59      317.42     24.41 o 
   4   5  11      184.49      205.29     46.47 o 
   5   5  11      681.46      743.35     42.43 o 
   6   5  11       59.74       58.64     32.56 o 
   7   5  11      141.19      180.33     44.58 o 
   8   5  11       55.57       71.16     42.83 o 
   9   5  11      171.95      214.15     64.97 o 
  10   5  11       51.49      -56.83     74.33 o 
   0   6  11      183.31      201.90     29.44 o 
   1   6  11      250.27      268.07     31.13 o 
   2   6  11     1910.35     1980.15     81.02 o 
   3   6  11       94.27      111.85     22.09 o 
   4   6  11      959.01      901.61     44.97 o 
   5   6  11      673.05      614.89     38.63 o 
   6   6  11      707.36      784.12     57.03 o 
   7   6  11      485.49      449.00     52.04 o 
   8   6  11      577.13      438.37     50.61 o 
   9   6  11      143.83      243.11     58.62 o 
  10   6  11       91.25       54.53    109.33 o 
   0   7  11      779.16      774.83     43.37 o 
   1   7  11     2550.51     2736.11     64.80 o 
   2   7  11     2447.70     2450.46    125.02 o 
   3   7  11      736.24      649.45     39.78 o 
   4   7  11      299.21      356.04     40.17 o 
   5   7  11       28.08       34.65     27.43 o 
   6   7  11      164.02      223.20    109.76 o 
   7   7  11      410.07      316.12     42.45 o 
   8   7  11       93.43      154.70     44.95 o 
   9   7  11      783.55      807.06    106.88 o 
  10   7  11       41.80       73.67     90.10 o 
   0   8  11     1799.38     1782.42     65.81 o 
   1   8  11      804.45      805.72     30.73 o 
   2   8  11     1080.97     1072.08     55.82 o 
   3   8  11      716.61      754.47     34.96 o 
   4   8  11     1413.74     1438.32     59.20 o 
   5   8  11     1792.89     1872.30     81.35 o 
   6   8  11       29.66       48.59     29.43 o 
   7   8  11      285.47      315.45     45.12 o 
   8   8  11      178.48      142.37     42.23 o 
   9   8  11      131.29       70.78     54.88 o 
  10   8  11       68.49      243.09    113.95 o 
   0   9  11      869.56      760.52     32.43 o 
   1   9  11       33.17      121.68     29.43 o 
   2   9  11      384.58      389.19     37.85 o 
   3   9  11     1695.11     1482.96     64.92 o 
   4   9  11      676.80      620.67     34.96 o 
   5   9  11      995.13      944.46     83.36 o 
   6   9  11      250.19      373.64     57.83 o 
   7   9  11      539.23      486.54     41.44 o 
   8   9  11       75.65      -75.65     77.79 o 
   9   9  11      228.20      158.00     86.42 o 
  10   9  11       22.13       50.91     76.02 o 
   0  10  11        2.70      -12.61     12.61 o 
   1  10  11      562.38      589.51     41.45 o 
   2  10  11       70.08       72.29     33.43 o 
   3  10  11       74.91       70.57     29.44 o 
   4  10  11      412.89      337.52     50.48 o 
   5  10  11     1858.00     1989.23     65.57 o 
   6  10  11      757.34      641.00     46.22 o 
   7  10  11      234.69      304.87     36.19 o 
   8  10  11        8.69       45.20     40.58 o 
   9  10  11        3.73       38.10     47.86 o 
  10  10  11        2.44      -48.53     48.53 o 
   0  11  11     1078.82     1074.03     29.90 o 
   1  11  11      378.69      440.25     29.11 o 
   2  11  11      855.38      990.91     47.50 o 
   3  11  11       17.76       20.74     28.25 o 
   4  11  11       47.19       85.21     27.33 o 
   5  11  11      144.19      146.29     29.73 o 
   6  11  11      712.67      739.05     45.53 o 
   7  11  11       45.25       99.28     30.81 o 
   8  11  11      116.10      178.73     36.81 o 
   9  11  11       29.35       71.48     65.17 o 
   0  12  11       34.89      105.12     54.66 o 
   1  12  11      438.10      425.25     23.05 o 
   2  12  11      633.84      715.97     86.48 o 
   3  12  11      566.40      608.86     70.90 o 
   4  12  11      876.90      923.65     39.75 o 
   5  12  11      588.73      599.25    106.66 o 
   6  12  11      474.83      397.27     40.08 o 
   7  12  11        5.62       -7.61     34.22 o 
   8  12  11       21.01       10.44     54.45 o 
   9  12  11      174.37      151.16     79.90 o 
   0  13  11       16.41       21.02     21.02 o 
   1  13  11      689.54      666.28     61.24 o 
   2  13  11     1237.94     1254.80     47.42 o 
   3  13  11      650.13      560.67    102.47 o 
   4  13  11       48.78       50.32     39.95 o 
   5  13  11      282.70      377.39     26.56 o 
   6  13  11      370.80      340.15     50.48 o 
   7  13  11      204.43      178.49     37.85 o 
   8  13  11       71.97       37.12     39.20 o 
   9  13  11        2.68      -47.53     47.53 o 
   0  14  11       40.20      139.18     55.08 o 
   1  14  11      125.74      130.95     10.94 o 
   2  14  11      740.61      767.83     35.97 o 
   3  14  11     1783.34     2006.51    157.19 o 
   4  14  11     1062.62     1013.72     57.05 o 
   5  14  11      457.49      398.58     26.18 o 
   6  14  11       58.50       85.99     31.33 o 
   7  14  11      375.14      307.48     35.09 o 
   8  14  11       28.91       53.09     77.79 o 
   9  14  11      147.67      119.19     56.40 o 
   0  15  11      476.12      412.31     79.10 o 
   1  15  11      342.36      370.41     44.17 o 
   2  15  11       89.62       86.06     16.82 o 
   3  15  11      674.20      663.21     63.12 o 
   4  15  11       59.96       32.59     23.21 o 
   5  15  11      913.74      931.69     31.18 o 
   6  15  11      520.58      455.10     33.03 o 
   7  15  11      190.74      164.32     43.95 o 
   8  15  11       11.89       12.23     31.64 o 
   0  16  11      113.19       21.03     59.29 o 
   1  16  11      203.47      208.43     22.71 o 
   2  16  11       26.55      -20.09     29.43 o 
   3  16  11      316.20      331.78     27.23 o 
   4  16  11      400.25      390.94     34.07 o 
   5  16  11      369.14      403.40     68.56 o 
   6  16  11       58.22       89.20     42.05 o 
   7  16  11      232.83      260.57     89.16 o 
   8  16  11       43.85       -6.30     42.27 o 
   0  17  11      779.06      742.39     81.23 o 
   1  17  11     2738.70     2891.98     95.06 o 
   2  17  11      533.62      589.27     82.67 o 
   3  17  11      119.01      141.20     73.80 o 
   4  17  11       68.20      119.16     35.53 o 
   5  17  11      973.43     1121.47     79.55 o 
   6  17  11      100.37      124.43     18.28 o 
   7  17  11       56.07      151.06     48.78 o 
   8  17  11      217.09      415.76     60.86 o 
   0  18  11     1027.27     1035.57     95.98 o 
   1  18  11      323.63      303.25     30.92 o 
   2  18  11      303.47      273.75     36.91 o 
   3  18  11     1401.43     1409.23     72.11 o 
   4  18  11      230.76      217.70     22.85 o 
   5  18  11      103.72      157.10     80.11 o 
   6  18  11       36.17       20.30     27.43 o 
   7  18  11      115.39       64.01     48.16 o 
   0  19  11      153.75      121.53     71.49 o 
   1  19  11      137.29      149.07     20.04 o 
   2  19  11       36.32      -29.22     29.22 o 
   3  19  11      291.94      326.53     44.96 o 
   4  19  11      603.29      597.68     67.11 o 
   5  19  11      178.90      167.79     74.22 o 
   6  19  11       22.69      -45.90     45.90 o 
   7  19  11       18.42       65.95    126.35 o 
   0  20  11      158.60       83.69     67.71 o 
   1  20  11       81.02       99.21     23.34 o 
   2  20  11      387.84      404.97     40.37 o 
   3  20  11       26.57       94.39     44.30 o 
   4  20  11       33.67       10.46     29.88 o 
   5  20  11       52.54      -39.14     39.30 o 
   6  20  11        8.88      -55.60     62.15 o 
   0  21  11      376.58      420.20     79.92 o 
   1  21  11      161.83      225.24     52.57 o 
   2  21  11      300.34      279.10     35.20 o 
   3  21  11       73.31       56.69     38.80 o 
   4  21  11      450.35      428.75     57.07 o 
   5  21  11       15.84       37.27     45.96 o 
   6  21  11       19.28       13.73     79.68 o 
   0  22  11        0.48       50.88     67.69 o 
   1  22  11       60.31       91.90     36.62 o 
   2  22  11      217.40      144.52     31.07 o 
   3  22  11      163.19      208.85     77.80 o 
   4  22  11       18.94       99.85     56.97 o 
   5  22  11      148.48      216.91     60.95 o 
   0  23  11        3.97      -12.61     50.88 o 
   1  23  11      234.45      400.41    136.47 o 
   2  23  11      131.95      192.59     50.46 o 
   3  23  11        1.26       42.05     46.25 o 
   4  23  11       79.78      143.46     62.65 o 
   0  24  11       35.08      105.12     46.67 o 
   1  24  11       21.96       66.85     42.47 o 
   2  24  11       17.66       21.02     38.26 o 
   3  24  11        4.59       75.68     79.89 o 
   0  25  11       94.89       83.68    134.14 o 
   1  25  11       49.81      176.60    117.31 o 
   0   0  12     1980.25     1935.52     85.73 o 
   1   0  12    12046.05    12749.48    311.51 o 
   2   0  12      451.13      373.71     37.46 o 
   3   0  12     2614.40     2697.35     94.64 o 
   4   0  12     2773.75     3023.31     92.93 o 
   5   0  12     2877.67     2951.42    106.00 o 
   6   0  12       38.69       97.13     51.30 o 
   7   0  12      162.13      100.93     50.89 o 
   8   0  12      636.61      714.03     79.94 o 
   9   0  12        1.13       24.81     58.44 o 
  10   0  12      275.38      151.83    110.19 o 
   0   1  12    10411.91    11067.21    234.44 o 
   1   1  12     1901.50     1761.77     51.91 o 
   2   1  12     9014.40     9439.22    148.03 o 
   3   1  12      190.95      152.50     30.95 o 
   4   1  12      422.05      459.29     39.97 o 
   5   1  12      696.77      708.46     37.77 o 
   6   1  12      367.80      329.35     39.11 o 
   7   1  12      399.76      400.41     43.12 o 
   8   1  12       19.62      -26.31     40.25 o 
   9   1  12       42.57      122.72     48.83 o 
  10   1  12      120.78       44.04     68.81 o 
   0   2  12     1637.21     1519.11     65.83 o 
   1   2  12      185.84      201.87     26.61 o 
   2   2  12      157.36      104.74     42.06 o 
   3   2  12     1364.65     1322.09     77.56 o 
   4   2  12     1446.45     1649.27     57.95 o 
   5   2  12      201.07      222.47     34.67 o 
   6   2  12      122.69      139.54     33.76 o 
   7   2  12       20.78      -44.31     48.14 o 
   8   2  12      482.72      453.43     56.06 o 
   9   2  12      137.38      292.32     83.68 o 
  10   2  12      276.25      288.69     81.76 o 
   0   3  12     2323.69     2326.64     81.55 o 
   1   3  12      674.91      638.33     33.54 o 
   2   3  12     4625.94     4821.51     95.27 o 
   3   3  12     1461.23     1496.89     47.94 o 
   4   3  12      612.85      543.44     34.13 o 
   5   3  12      259.54      214.28     32.27 o 
   6   3  12      477.17      507.88     64.58 o 
   7   3  12       34.36       34.90     54.87 o 
   8   3  12      152.59      127.23     43.17 o 
   9   3  12       35.11       68.96     48.46 o 
  10   3  12      129.71      283.42    105.87 o 
   0   4  12     2035.75     2188.95     85.29 o 
   1   4  12       34.95       46.04     25.02 o 
   2   4  12     1038.04     1163.15     37.25 o 
   3   4  12      859.86      877.52     36.62 o 
   4   4  12      545.40      625.58     34.21 o 
   5   4  12       87.93      158.86     28.45 o 
   6   4  12     1099.80      957.96     48.42 o 
   7   4  12      427.95      418.97     44.98 o 
   8   4  12      450.33      470.71     84.13 o 
   9   4  12      140.32      153.58     58.78 o 
  10   4  12       12.32      -65.95     65.95 o 
   0   5  12    13327.33    13509.05    320.74 o 
   1   5  12      814.23      805.88     29.99 o 
   2   5  12      299.58      249.36     44.59 o 
   3   5  12     2360.01     2635.76     86.76 o 
   4   5  12      688.42      743.82     53.25 o 
   5   5  12      707.44      627.84     42.14 o 
   6   5  12      569.67      542.76     56.59 o 
   7   5  12      271.08      203.19     47.28 o 
   8   5  12      120.41       97.97     47.60 o 
   9   5  12       95.57      108.02     50.17 o 
  10   5  12      114.45      114.04    159.37 o 
   0   6  12      694.11      663.53     46.73 o 
   1   6  12     3183.62     3092.33     68.74 o 
   2   6  12     3454.56     3644.07     73.60 o 
   3   6  12     1251.92     1273.17     42.34 o 
   4   6  12      273.03      296.28     29.51 o 
   5   6  12      329.31      299.88     32.57 o 
   6   6  12      340.14      360.62     37.09 o 
   7   6  12      312.37      341.71     59.31 o 
   8   6  12      825.33      773.29    109.84 o 
   9   6  12      359.21      466.07    256.99 o 
  10   6  12       81.69      -19.53     92.45 o 
   0   7  12      535.63      512.63     41.25 o 
   1   7  12      472.33      441.93     26.92 o 
   2   7  12      530.75      583.41     53.24 o 
   3   7  12     1198.69     1209.33     76.04 o 
   4   7  12      196.99      112.77     44.16 o 
   5   7  12      460.29      419.08     63.53 o 
   6   7  12      134.66      179.95     33.64 o 
   7   7  12      184.11      211.09     40.95 o 
   8   7  12      147.59       89.69     41.43 o 
   9   7  12      353.46      330.56     74.94 o 
  10   7  12       73.68       25.45     72.11 o 
   0   8  12      781.38      778.51     43.37 o 
   1   8  12     1386.61     1331.72     43.09 o 
   2   8  12      387.78      401.15     21.12 o 
   3   8  12     1803.31     1786.48    143.57 o 
   4   8  12       13.05       11.13     16.88 o 
   5   8  12     1037.41      861.94     92.42 o 
   6   8  12      114.94      223.64    125.94 o 
   7   8  12      832.98      726.38     55.55 o 
   8   8  12       64.41       27.33     35.68 o 
   9   8  12      213.42      248.75     57.56 o 
  10   8  12       80.80      104.52     86.62 o 
   0   9  12        5.90        8.41     16.82 o 
   1   9  12       49.59       34.33     11.81 o 
   2   9  12      258.51      269.64     33.55 o 
   3   9  12      958.85     1053.24     42.78 o 
   4   9  12     1424.93     1383.57     45.87 o 
   5   9  12      740.06      721.58     39.16 o 
   6   9  12       37.33      -14.27     32.15 o 
   7   9  12      315.15      331.51     58.46 o 
   8   9  12       54.49       66.75     35.31 o 
   9   9  12      343.44      331.68     64.97 o 
  10   9  12       15.28       98.12    326.07 o 
   0  10  12       45.38       54.66     17.24 o 
   1  10  12      302.59      259.61     40.78 o 
   2  10  12      311.83      312.55     36.69 o 
   3  10  12      262.80      326.89     36.17 o 
   4  10  12       62.45       59.62     18.71 o 
   5  10  12     1620.14     1799.32     66.29 o 
   6  10  12      429.01      300.52     46.27 o 
   7  10  12      152.97      100.72     34.07 o 
   8  10  12       95.13      110.84     38.61 o 
   9  10  12      120.61       58.92     64.97 o 
   0  11  12       23.14       46.25     12.19 o 
   1  11  12      756.70      849.76     46.17 o 
   2  11  12       55.33       26.34     46.25 o 
   3  11  12      909.08     1032.26     55.91 o 
   4  11  12      311.66      317.58     67.51 o 
   5  11  12     1241.01     1246.93     52.71 o 
   6  11  12       12.03       -7.87     32.41 o 
   7  11  12        5.08      -32.51     32.51 o 
   8  11  12      691.40      791.81    153.79 o 
   9  11  12       32.94      164.15     51.16 o 
   0  12  12      978.96      864.03     49.69 o 
   1  12  12      175.54      192.62     23.22 o 
   2  12  12      247.69      250.22     30.99 o 
   3  12  12      148.77      152.42     70.02 o 
   4  12  12     1437.65     1472.38    107.84 o 
   5  12  12       71.33       67.87     21.31 o 
   6  12  12      183.74      155.32     28.79 o 
   7  12  12        4.45       60.63     26.61 o 
   8  12  12      245.11      352.58     73.39 o 
   9  12  12      271.79      213.80    151.19 o 
   0  13  12      292.46      277.62     34.49 o 
   1  13  12      972.42      950.31     42.10 o 
   2  13  12     1889.30     1834.75     63.85 o 
   3  13  12      500.30      443.83     37.88 o 
   4  13  12      615.61      624.90     52.60 o 
   5  13  12       55.53       56.22     19.08 o 
   6  13  12      179.01      164.85     29.86 o 
   7  13  12       70.89       14.94     29.09 o 
   8  13  12      167.81      155.96     36.87 o 
   9  13  12      155.37      209.14     65.18 o 
   0  14  12       27.81       24.81     25.23 o 
   1  14  12        4.91       50.62     46.25 o 
   2  14  12      292.41      283.14     33.65 o 
   3  14  12      580.39      514.80     42.60 o 
   4  14  12     3036.21     3002.66     92.49 o 
   5  14  12      472.34      436.72     29.30 o 
   6  14  12       11.90      -12.61     25.23 o 
   7  14  12      162.14      183.65     50.88 o 
   8  14  12       37.50       28.28     48.14 o 
   0  15  12      228.07      100.94     54.68 o 
   1  15  12       30.17        0.47     29.43 o 
   2  15  12      824.08      869.87     27.55 o 
   3  15  12      949.54      989.99     46.71 o 
   4  15  12      358.54      432.77    104.95 o 
   5  15  12      540.67      523.66    134.21 o 
   6  15  12      909.47      893.14     59.97 o 
   7  15  12       83.40      110.97     48.15 o 
   8  15  12       41.28      159.13     61.60 o 
   0  16  12      632.22      673.26     84.16 o 
   1  16  12     1447.72     1507.53     62.15 o 
   2  16  12      643.69      656.68     53.02 o 
   3  16  12       45.52       22.26     24.11 o 
   4  16  12      392.76      350.73     36.98 o 
   5  16  12       17.85      -25.63     25.63 o 
   6  16  12       43.98       63.33     16.61 o 
   7  16  12      164.09      162.27     44.95 o 
   8  16  12       39.07       70.94     47.57 o 
   0  17  12       79.31      100.92     58.45 o 
   1  17  12       83.96       40.44     37.63 o 
   2  17  12       75.74       32.64     29.40 o 
   3  17  12      389.28      418.28    103.27 o 
   4  17  12      258.08      289.39     29.31 o 
   5  17  12      189.69      179.31     37.14 o 
   6  17  12      476.60      447.32     47.62 o 
   7  17  12      231.91      119.61     44.30 o 
   0  18  12     1160.69     1044.13    117.46 o 
   1  18  12      292.27      281.35     23.47 o 
   2  18  12      421.77      427.87     37.88 o 
   3  18  12       78.24       46.94     41.14 o 
   4  18  12      220.63      150.63     71.70 o 
   5  18  12       51.26       84.66     28.47 o 
   6  18  12       24.42       -4.95     24.11 o 
   7  18  12       11.36       11.13     54.24 o 
   0  19  12      214.56      360.84     79.06 o 
   1  19  12      123.14      275.98    202.27 o 
   2  19  12      434.70      429.99     40.54 o 
   3  19  12      120.06      168.15     37.87 o 
   4  19  12      213.68      211.18     35.98 o 
   5  19  12      205.53      171.41     33.85 o 
   6  19  12        8.77      -16.10    107.01 o 
   7  19  12       33.65      200.44    228.94 o 
   0  20  12      296.19      428.16     83.28 o 
   1  20  12        4.39      -32.08     32.08 o 
   2  20  12        3.33       51.86     31.53 o 
   3  20  12       31.40       46.62     30.06 o 
   4  20  12       25.75       33.15     39.94 o 
   5  20  12       41.08       29.43     60.97 o 
   6  20  12      245.89      140.27     76.92 o 
   0  21  12      522.32      693.29    102.65 o 
   1  21  12       48.22      134.82     67.70 o 
   2  21  12       26.29       27.49     27.12 o 
   3  21  12       92.20      132.19     38.80 o 
   4  21  12       66.97       89.64     67.28 o 
   5  21  12       15.04      112.52     57.46 o 
   0  22  12       17.15       -4.20     72.32 o 
   1  22  12       16.62      -29.34     38.02 o 
   2  22  12        7.49        2.09     29.88 o 
   3  22  12      280.67      212.57     47.72 o 
   4  22  12      188.43      119.92     53.50 o 
   5  22  12        0.89      118.01    113.94 o 
   0  23  12      250.77      252.34     55.51 o 
   1  23  12       54.96      176.60     55.08 o 
   2  23  12       15.78      -50.88     54.66 o 
   3  23  12       47.57       42.05     58.87 o 
   4  23  12      109.84       21.02     75.69 o 
   0  24  12       41.80      130.35     66.43 o 
   1  24  12      212.75      171.58     62.66 o 
   2  24  12       23.40      -33.22     66.43 o 
   1   0  13     1625.22     1663.77     74.25 o 
   2   0  13       32.60       12.61     33.64 o 
   3   0  13      955.12     1134.63     65.70 o 
   4   0  13       11.32      -33.22     37.42 o 
   5   0  13       51.41       29.85     38.26 o 
   6   0  13      592.42      676.63     70.69 o 
   7   0  13       16.09      113.10     55.08 o 
   8   0  13       36.39       33.22     63.07 o 
   9   0  13      284.60      391.14     84.54 o 
  10   0  13      207.12      572.78    201.86 o 
   0   1  13     1998.63     2062.85     65.02 o 
   1   1  13      222.61      249.55     28.39 o 
   2   1  13     1506.87     1422.74     44.64 o 
   3   1  13     1293.49     1208.60     80.91 o 
   4   1  13      294.25      306.94     39.75 o 
   5   1  13      245.10      188.81     50.89 o 
   6   1  13      140.45      215.82     71.70 o 
   7   1  13       43.51      106.05     39.40 o 
   8   1  13      307.14      322.37     50.17 o 
   9   1  13      389.66      429.96     99.90 o 
  10   1  13      430.60      365.59     95.50 o 
   0   2  13    10706.37    11498.13    280.96 o 
   1   2  13     5501.83     5828.86    213.82 o 
   2   2  13      725.09      733.54     36.84 o 
   3   2  13      400.12      430.13     29.09 o 
   4   2  13      212.49      178.29     31.16 o 
   5   2  13       84.53       35.81     23.14 o 
   6   2  13      580.06      528.09     74.90 o 
   7   2  13       87.26       75.90     38.65 o 
   8   2  13     1427.58     1427.52     86.50 o 
   9   2  13      356.68      350.25     67.62 o 
  10   2  13      894.21     1211.96    117.48 o 
   0   3  13     1663.62     1564.69     72.14 o 
   1   3  13     2905.65     3267.42     78.78 o 
   2   3  13     5995.11     6210.26    115.68 o 
   3   3  13      528.30      531.41     33.53 o 
   4   3  13      640.88      600.41     38.04 o 
   5   3  13       24.27       30.83     26.27 o 
   6   3  13      714.95      614.91     45.59 o 
   7   3  13      205.12      221.62     47.73 o 
   8   3  13      470.85      527.47     53.43 o 
   9   3  13      185.84      223.76     58.78 o 
  10   3  13       89.50       49.77     96.50 o 
   0   4  13     3980.79     4356.80    128.81 o 
   1   4  13     1599.56     1764.96     47.22 o 
   2   4  13     1650.81     1513.80     80.97 o 
   3   4  13     1670.07     1579.52     47.40 o 
   4   4  13      973.91      948.37     71.80 o 
   5   4  13     2402.76     2226.32     75.69 o 
   6   4  13      186.16      262.74     60.98 o 
   7   4  13      683.17      852.00     96.78 o 
   8   4  13       46.28       26.21     34.13 o 
   9   4  13       50.35       68.47     63.52 o 
  10   4  13      408.86      324.16     94.31 o 
   0   5  13     1153.04     1215.25     58.99 o 
   1   5  13     2459.93     2582.83     52.44 o 
   2   5  13      579.82      531.78     29.61 o 
   3   5  13     2487.66     2595.24     67.81 o 
   4   5  13     1403.79     1434.57     53.75 o 
   5   5  13     1260.64     1360.11     56.37 o 
   6   5  13     1087.33     1052.91     54.31 o 
   7   5  13       42.36       58.12     37.21 o 
   8   5  13      537.23      494.76     60.14 o 
   9   5  13       15.89       55.98     61.96 o 
  10   5  13       47.74      183.84    117.52 o 
   0   6  13      172.40      185.48     33.65 o 
   1   6  13     1736.67     1896.10     51.89 o 
   2   6  13      199.62      173.80     29.44 o 
   3   6  13     1275.74     1207.47     67.41 o 
   4   6  13     1594.46     1584.04    131.50 o 
   5   6  13       54.47       49.06     26.27 o 
   6   6  13      498.75      440.15     49.01 o 
   7   6  13       18.42       40.22     37.63 o 
   8   6  13       28.28       66.85     84.09 o 
   9   6  13      391.49      386.21     92.33 o 
  10   6  13        9.46       33.58    136.02 o 
   0   7  13       11.33       21.02     29.43 o 
   1   7  13      857.95      830.08     57.90 o 
   2   7  13      540.09      425.87     43.98 o 
   3   7  13      213.11      312.79     28.79 o 
   4   7  13      345.46      324.45     46.69 o 
   5   7  13      285.53      306.12     32.14 o 
   6   7  13      676.05      729.19     47.81 o 
   7   7  13      308.23      278.39    107.04 o 
   8   7  13       74.16       41.78     77.58 o 
   9   7  13       10.91      134.88    128.24 o 
  10   7  13        8.95       25.43    103.29 o 
   0   8  13      271.23      260.80     37.86 o 
   1   8  13      163.61      156.45     22.21 o 
   2   8  13      439.23      455.52     23.48 o 
   3   8  13     1046.61     1065.60     54.54 o 
   4   8  13     1460.04     1519.33     53.63 o 
   5   8  13     1335.67     1324.91     87.19 o 
   6   8  13        9.99      -30.66     56.97 o 
   7   8  13     1864.42     1829.11    211.10 o 
   8   8  13      252.64      448.31    137.32 o 
   9   8  13       47.01      269.19    147.59 o 
  10   8  13       25.12      130.73     86.90 o 
   0   9  13       46.38      -16.82     54.66 o 
   1   9  13      516.58      484.57     43.55 o 
   2   9  13       47.58       81.78     38.65 o 
   3   9  13     1199.68     1100.00     42.23 o 
   4   9  13     1611.17     1667.31     58.07 o 
   5   9  13      478.64      540.79     37.14 o 
   6   9  13     1399.80     1397.53     65.20 o 
   7   9  13      846.17      747.90     58.77 o 
   8   9  13      181.33      115.85     84.53 o 
   9   9  13       76.60      -22.88     50.80 o 
   0  10  13      143.04      155.18     21.03 o 
   1  10  13       35.67      110.61     25.23 o 
   2  10  13      498.68      511.42     43.53 o 
   3  10  13       45.94       52.80     37.84 o 
   4  10  13     1124.37     1130.40     61.06 o 
   5  10  13      433.80      389.61     51.95 o 
   6  10  13      820.78      864.71    152.98 o 
   7  10  13       71.93       25.78     37.21 o 
   8  10  13      262.10      187.89     46.26 o 
   9  10  13      106.84       16.67     99.03 o 
   0  11  13      152.24      155.18     21.03 o 
   1  11  13      312.91      314.34     42.07 o 
   2  11  13     1348.34     1394.23     66.72 o 
   3  11  13      725.38      737.71     49.82 o 
   4  11  13     1123.11     1167.70     52.20 o 
   5  11  13      100.03       83.47     43.94 o 
   6  11  13     1385.82     1326.16     65.66 o 
   7  11  13      599.99      491.81     42.84 o 
   8  11  13       34.07      142.54     54.24 o 
   9  11  13       65.44      159.68     46.08 o 
   0  12  13      234.16      240.16      7.99 o 
   1  12  13      113.11      125.90     20.43 o 
   2  12  13     1316.86     1310.31     60.80 o 
   3  12  13      470.10      441.31     44.77 o 
   4  12  13      751.74      720.03     36.64 o 
   5  12  13        8.11       29.05     20.49 o 
   6  12  13      337.94      382.09     36.28 o 
   7  12  13      543.87      552.43     50.36 o 
   8  12  13      240.63      283.18     45.67 o 
   9  12  13       76.46       59.71     42.74 o 
   0  13  13      430.76      404.30     34.08 o 
   1  13  13      624.53      605.62     61.86 o 
   2  13  13     1021.90      942.37     55.37 o 
   3  13  13     1644.00     1833.04     82.19 o 
   4  13  13      995.51      898.40     60.76 o 
   5  13  13     1389.61     1430.60     57.23 o 
   6  13  13      245.12      220.04     26.37 o 
   7  13  13        5.73       85.97     52.98 o 
   8  13  13       42.84       50.53     35.38 o 
   9  13  13        6.51       27.23     53.03 o 
   0  14  13      681.27      611.05     45.03 o 
   1  14  13      414.35      381.87     26.08 o 
   2  14  13      132.44      108.45     27.15 o 
   3  14  13       30.20       53.65     27.99 o 
   4  14  13      390.99      457.15     59.52 o 
   5  14  13       54.80       18.21     23.34 o 
   6  14  13      232.62      199.36     27.60 o 
   7  14  13       86.44       75.19     43.81 o 
   8  14  13       58.88       24.66     50.41 o 
   0  15  13     1034.75     1048.31     50.52 o 
   1  15  13      238.47      222.49     15.17 o 
   2  15  13      601.49      691.01     50.70 o 
   3  15  13        5.86       61.51     25.48 o 
   4  15  13      362.47      328.56     36.90 o 
   5  15  13      537.33      630.76     43.13 o 
   6  15  13      425.63      372.68     30.60 o 
   7  15  13      176.27      167.73     44.37 o 
   8  15  13       22.97       -5.45     60.43 o 
   0  16  13      116.18       79.90     54.67 o 
   1  16  13      546.13      575.32     28.82 o 
   2  16  13       13.38        4.20     10.51 o 
   3  16  13      154.93      176.92     65.39 o 
   4  16  13      288.53      275.00     47.95 o 
   5  16  13      236.92      178.88     82.01 o 
   6  16  13      203.74      207.09     41.02 o 
   7  16  13       15.61      -43.45     73.37 o 
   8  16  13       22.78      -29.18    100.87 o 
   0  17  13       59.44       58.45     54.66 o 
   1  17  13      595.99      659.64    115.50 o 
   2  17  13      180.45      264.45     38.65 o 
   3  17  13      810.84      817.02     36.36 o 
   4  17  13      372.80      297.34     33.49 o 
   5  17  13      235.96      280.20     46.47 o 
   6  17  13      237.64      304.43     39.16 o 
   7  17  13       83.25      112.46     50.04 o 
   0  18  13      255.71      260.76     71.08 o 
   1  18  13      158.18      107.93     54.24 o 
   2  18  13      980.05      840.44     57.71 o 
   3  18  13      297.46      194.25     65.40 o 
   4  18  13      304.56      321.61     28.94 o 
   5  18  13       83.15      100.32     39.43 o 
   6  18  13      248.26      240.99     70.02 o 
   7  18  13       25.31       76.45     50.66 o 
   0  19  13       11.66        0.00     42.05 o 
   1  19  13      634.24      639.93    152.10 o 
   2  19  13      427.29      378.52     96.54 o 
   3  19  13       91.46       86.52     30.58 o 
   4  19  13       29.14       38.12    101.33 o 
   5  19  13        6.49      -23.19     35.82 o 
   6  19  13      160.62      182.27     57.36 o 
   0  20  13      278.28      353.71     85.38 o 
   1  20  13       12.97       33.65     42.05 o 
   2  20  13      381.63      371.01     42.48 o 
   3  20  13      165.29       76.64     60.98 o 
   4  20  13      139.26      154.43     46.11 o 
   5  20  13       55.52      131.38     57.28 o 
   6  20  13        5.68       79.22     56.14 o 
   0  21  13      309.84      260.77     92.11 o 
   1  21  13       58.95      149.09     55.31 o 
   2  21  13       28.50       10.57     26.25 o 
   3  21  13       39.79      105.16     40.70 o 
   4  21  13       26.81       41.19     45.14 o 
   5  21  13       96.02      144.17     92.72 o 
   0  22  13      130.23       92.09     97.14 o 
   1  22  13       59.93       60.38     41.42 o 
   2  22  13       64.46       21.02     59.29 o 
   3  22  13      243.80      197.69    117.54 o 
   4  22  13      162.20       50.88     44.14 o 
   0  23  13       18.66     -126.98    126.98 o 
   1  23  13       32.15      -37.84     46.25 o 
   2  23  13        2.35      -37.84     83.67 o 
   3  23  13       62.94      -24.81     50.04 o 
   0  24  13       12.27       37.84     50.46 o 
   1  24  13      165.03      264.93     71.91 o 
   2  24  13       56.62      -16.82     54.66 o 
   0   0  14     4963.71     5173.64    178.28 o 
   1   0  14     1049.14     1070.09     59.40 o 
   2   0  14      289.85      282.27     41.23 o 
   3   0  14       50.19       29.85     34.06 o 
   4   0  14      885.72      986.48     69.47 o 
   5   0  14     1349.39     1373.31     81.72 o 
   6   0  14     2477.45     2410.64    121.06 o 
   7   0  14      186.69      248.12     59.30 o 
   8   0  14      643.47      378.68     83.31 o 
   9   0  14      544.02      759.77    110.64 o 
  10   0  14       32.41      -92.92     92.92 o 
   0   1  14       32.01       33.22     29.01 o 
   1   1  14     3679.65     3885.08     88.76 o 
   2   1  14      802.27      821.05     34.22 o 
   3   1  14      727.76      739.58     45.89 o 
   4   1  14      387.34      427.59    126.84 o 
   5   1  14      296.25      334.82     43.75 o 
   6   1  14      156.80      222.19     52.78 o 
   7   1  14        3.27      -36.91     36.91 o 
   8   1  14       75.93       77.25     43.06 o 
   9   1  14       94.38      155.24    101.13 o 
  10   1  14      324.04      174.81    115.87 o 
   0   2  14     9474.38     9901.71    247.39 o 
   1   2  14      273.37      384.48     27.89 o 
   2   2  14       13.63       -4.41     37.63 o 
   3   2  14      796.20      840.71     41.30 o 
   4   2  14      502.73      588.16     54.91 o 
   5   2  14       39.73       79.06     50.25 o 
   6   2  14      243.91      253.72     34.22 o 
   7   2  14     1081.56     1094.18     59.83 o 
   8   2  14      336.71      421.99     57.18 o 
   9   2  14      129.20      235.47     69.55 o 
  10   2  14      285.93      152.72     75.08 o 
   0   3  14       21.46       66.86     38.26 o 
   1   3  14      436.32      422.46     32.63 o 
   2   3  14     3442.73     3612.80     74.39 o 
   3   3  14     1391.32     1381.03     46.00 o 
   4   3  14      110.84      176.27     29.43 o 
   5   3  14       11.06      -26.34     28.43 o 
   6   3  14     1180.46     1232.38     87.80 o 
   7   3  14      252.61      281.35     78.02 o 
   8   3  14       45.10      117.76     67.07 o 
   9   3  14      284.49      364.79     66.27 o 
  10   3  14       35.28       94.44     66.45 o 
   0   4  14     2981.39     2990.18     99.35 o 
   1   4  14     3827.42     3897.47     86.22 o 
   2   4  14      682.82      691.20     32.68 o 
   3   4  14      187.55      176.91     26.17 o 
   4   4  14      551.50      544.84     34.96 o 
   5   4  14      346.92      376.61     43.33 o 
   6   4  14      425.07      390.76     42.98 o 
   7   4  14      448.22      521.48     48.12 o 
   8   4  14      225.91      232.36     51.88 o 
   9   4  14      224.96      367.15    132.47 o 
  10   4  14      255.22      311.57     84.32 o 
   0   5  14      186.33      147.21     45.42 o 
   1   5  14      916.39      984.73     36.17 o 
   2   5  14     3886.50     3967.44     82.65 o 
   3   5  14      384.46      395.62     42.28 o 
   4   5  14       56.82       74.87     26.36 o 
   5   5  14        8.95       -0.38     56.55 o 
   6   5  14      420.91      435.57     59.53 o 
   7   5  14      557.63      677.56     60.58 o 
   8   5  14      422.94      320.41     72.98 o 
   9   5  14      435.59      430.77     84.98 o 
  10   5  14        9.33      244.29    109.32 o 
   0   6  14       40.82        4.20     38.26 o 
   1   6  14      468.08      394.49     28.15 o 
   2   6  14      317.33      326.23     29.24 o 
   3   6  14      967.45      952.03    147.59 o 
   4   6  14      442.81      398.72     54.69 o 
   5   6  14       88.76      101.54     26.06 o 
   6   6  14      368.64      286.76     33.61 o 
   7   6  14      148.34       96.54     40.15 o 
   8   6  14      432.10      404.36     47.58 o 
   9   6  14      197.00      182.65     66.84 o 
  10   6  14       35.12      -86.49    122.36 o 
   0   7  14       16.33        4.20     29.85 o 
   1   7  14     3403.38     3581.26     81.61 o 
   2   7  14     1851.38     2008.21    153.08 o 
   3   7  14      187.47      157.37     21.79 o 
   4   7  14      331.34      275.18     46.27 o 
   5   7  14      329.08      344.38     79.71 o 
   6   7  14      412.24      432.07     79.51 o 
   7   7  14      473.91      374.36     53.01 o 
   8   7  14      408.38      439.91     47.85 o 
   9   7  14      262.49      295.74     74.44 o 
  10   7  14       82.73      -11.15     98.01 o 
   0   8  14      193.94      260.76     37.85 o 
   1   8  14       94.50      149.22     27.12 o 
   2   8  14      831.66      846.84     32.15 o 
   3   8  14      218.83      226.41     94.84 o 
   4   8  14      901.25      918.63     47.24 o 
   5   8  14      121.27       74.36     35.53 o 
   6   8  14     1577.03     1655.53     68.48 o 
   7   8  14      213.19      114.44     39.30 o 
   8   8  14      102.57       99.46     39.76 o 
   9   8  14      183.82      238.12     60.23 o 
   0   9  14      178.97      252.34     32.80 o 
   1   9  14      511.77      472.17     23.95 o 
   2   9  14      768.63      713.89     69.67 o 
   3   9  14     1263.23     1315.19     52.01 o 
   4   9  14      495.79      549.25    128.75 o 
   5   9  14      205.00      202.77     48.58 o 
   6   9  14      948.85      895.68     50.73 o 
   7   9  14      391.77      385.30     54.68 o 
   8   9  14       85.40      132.66     43.02 o 
   9   9  14       31.16       80.16     50.16 o 
   0  10  14      989.44     1082.18     51.37 o 
   1  10  14      946.03      999.63     75.58 o 
   2  10  14       92.67      160.31     37.04 o 
   3  10  14      476.29      489.18     30.48 o 
   4  10  14     1368.84     1413.83     58.47 o 
   5  10  14      133.20       62.91     25.23 o 
   6  10  14       96.36      108.91     25.64 o 
   7  10  14     1683.08     1636.67    110.99 o 
   8  10  14      586.52      673.13     74.04 o 
   9  10  14      158.79      223.05     93.14 o 
   0  11  14       56.18       66.86     21.02 o 
   1  11  14      628.10      670.86     49.03 o 
   2  11  14     1739.76     1806.06    135.29 o 
   3  11  14     1635.67     1569.48    143.27 o 
   4  11  14      384.58      430.57     32.99 o 
   5  11  14      131.42      136.64     54.88 o 
   6  11  14      339.66      318.14     51.10 o 
   7  11  14      247.84      170.19     39.90 o 
   8  11  14       69.48       71.24     38.50 o 
   9  11  14       60.84        1.67     35.13 o 
   0  12  14     1623.25     1604.29     41.72 o 
   1  12  14      250.03      284.84     45.00 o 
   2  12  14       99.97       75.96     27.43 o 
   3  12  14      533.84      525.65     45.07 o 
   4  12  14      112.85      154.71     94.62 o 
   5  12  14      356.25      371.96     66.67 o 
   6  12  14      418.55      503.54     57.42 o 
   7  12  14      148.87      120.04     67.07 o 
   8  12  14      131.65       92.08     44.15 o 
   9  12  14       61.63      -71.48     71.48 o 
   0  13  14        0.02        4.20     16.82 o 
   1  13  14      310.59      310.92     21.37 o 
   2  13  14     1311.98     1577.19     79.21 o 
   3  13  14      946.15     1143.22     63.53 o 
   4  13  14      569.36      519.93     56.24 o 
   5  13  14      141.37      151.13     52.57 o 
   6  13  14      106.48       54.89     25.14 o 
   7  13  14      200.21      185.88     54.46 o 
   8  13  14       63.10       78.25     50.25 o 
   0  14  14       54.10       58.45     24.81 o 
   1  14  14       86.46      111.84     27.33 o 
   2  14  14      100.06       62.17     26.37 o 
   3  14  14      255.07      233.75     35.39 o 
   4  14  14      225.83      207.38     45.99 o 
   5  14  14      433.24      467.30    105.80 o 
   6  14  14      149.74      169.78     34.56 o 
   7  14  14      832.20      672.12     48.63 o 
   8  14  14      244.15      207.41     56.51 o 
   0  15  14     2546.37     2612.53    113.04 o 
   1  15  14      668.27      687.00     46.50 o 
   2  15  14      169.48      189.61     28.93 o 
   3  15  14     2870.69     2951.64    114.43 o 
   4  15  14      245.19      243.63     35.79 o 
   5  15  14       30.43       20.51     88.30 o 
   6  15  14        3.59       -2.05     12.61 o 
   7  15  14      115.27       43.27     73.59 o 
   8  15  14       48.58      153.31     68.69 o 
   0  16  14      580.26      563.80     79.94 o 
   1  16  14     1105.22     1060.33     65.89 o 
   2  16  14      137.40      143.62     15.40 o 
   3  16  14      529.68      417.28     46.07 o 
   4  16  14      393.41      416.34     37.97 o 
   5  16  14       78.20       25.65     52.77 o 
   6  16  14      330.45      278.82     42.12 o 
   7  16  14       26.51       55.33    104.91 o 
   0  17  14       26.84        4.20     59.29 o 
   1  17  14      406.09      385.62    102.85 o 
   2  17  14      128.88      194.84     34.35 o 
   3  17  14      402.47      359.61     31.94 o 
   4  17  14      401.92      404.93     39.12 o 
   5  17  14       51.69       89.88     67.07 o 
   6  17  14       12.61       73.46     75.47 o 
   7  17  14        1.29      -44.27     54.68 o 
   0  18  14       14.56      -37.84     63.07 o 
   1  18  14      561.91      683.78    112.96 o 
   2  18  14       29.11       12.61     39.73 o 
   3  18  14      120.79      112.59     36.17 o 
   4  18  14       76.86       71.54     27.22 o 
   5  18  14       82.84       40.49     71.48 o 
   6  18  14       69.13       48.65     88.30 o 
   7  18  14      213.19       29.89     80.43 o 
   0  19  14       24.60      -63.07     63.07 o 
   1  19  14      289.98      284.53     71.29 o 
   2  19  14       32.40       82.07     54.66 o 
   3  19  14       23.86       49.39     62.86 o 
   4  19  14      113.87      126.26     36.13 o 
   5  19  14       67.31      104.03    151.79 o 
   6  19  14        6.48      -17.34     66.33 o 
   0  20  14      568.19      673.13     94.24 o 
   1  20  14      178.93      100.32     46.01 o 
   2  20  14       66.46       28.78     42.05 o 
   3  20  14        9.50      -21.37     32.85 o 
   4  20  14       41.03       41.12     48.53 o 
   5  20  14        4.44       67.90     60.97 o 
   0  21  14       57.70      -42.05     88.30 o 
   1  21  14       13.48      -34.97     48.62 o 
   2  21  14      565.24      615.25     67.31 o 
   3  21  14       36.83       98.33     38.12 o 
   4  21  14       12.37       55.08     37.38 o 
   5  21  14       38.90       98.33     47.84 o 
   0  22  14      130.25      130.36    109.33 o 
   1  22  14      138.69      248.10     79.90 o 
   2  22  14      311.89      447.08     76.97 o 
   3  22  14      104.03      121.52     67.28 o 
   4  22  14      184.13      117.33     63.08 o 
   0  23  14       13.04     -105.54    105.54 o 
   1  23  14       67.30      117.31     63.07 o 
   2  23  14      308.03      218.70     95.89 o 
   3  23  14       48.40      171.55     68.12 o 
   0  24  14       30.70      -66.85    109.32 o 
   1  24  14       66.61      236.31    109.75 o 
   1   0  15      303.56      260.82     42.07 o 
   2   0  15     2751.14     2840.44     89.98 o 
   3   0  15      504.77      533.15     42.08 o 
   4   0  15     2705.97     2742.28    108.91 o 
   5   0  15       60.70        8.41     46.67 o 
   6   0  15      268.18      282.22     50.05 o 
   7   0  15      106.18      179.98     59.29 o 
   8   0  15      511.25      610.84     79.93 o 
   9   0  15        5.26       12.61     79.89 o 
  10   0  15        4.05      -84.09     84.09 o 
   0   1  15      486.76      492.37     37.45 o 
   1   1  15     1051.52     1074.60     45.25 o 
   2   1  15     1953.49     1926.38    111.16 o 
   3   1  15       12.86       15.86     24.19 o 
   4   1  15     1298.09     1338.53     78.57 o 
   5   1  15      240.23      249.67     35.54 o 
   6   1  15      503.40      428.94     56.38 o 
   7   1  15       47.94       67.92     42.74 o 
   8   1  15      333.99      318.49     46.88 o 
   9   1  15      462.35      513.69     71.23 o 
  10   1  15      648.85      624.42     75.09 o 
   0   2  15      974.67      994.85     61.49 o 
   1   2  15     2436.93     2417.07     65.34 o 
   2   2  15      603.27      557.99     31.27 o 
   3   2  15      754.51      821.21     40.66 o 
   4   2  15      311.68      328.91     33.96 o 
   5   2  15      102.24       34.04     71.49 o 
   6   2  15      220.72      198.71     37.12 o 
   7   2  15     1033.06     1119.46     66.65 o 
   8   2  15      352.14      289.39     53.68 o 
   9   2  15      488.14      512.73     66.24 o 
  10   2  15       65.22      311.29    104.15 o 
   0   3  15      120.59       66.87     42.48 o 
   1   3  15     1041.63     1115.14     52.23 o 
   2   3  15     1109.60     1010.53     41.28 o 
   3   3  15      691.22      761.02    144.16 o 
   4   3  15       75.65       96.90     25.09 o 
   5   3  15      579.50      580.34     43.55 o 
   6   3  15     1101.62      996.73     57.89 o 
   7   3  15      262.01      272.32     44.54 o 
   8   3  15      175.29      140.16     62.87 o 
   9   3  15      132.02       72.98    117.53 o 
  10   3  15       94.92       45.11    138.55 o 
   0   4  15      279.42      315.91     46.27 o 
   1   4  15      261.56      206.38     26.92 o 
   2   4  15      486.28      473.39     27.74 o 
   3   4  15     1836.05     1835.79    145.26 o 
   4   4  15      926.09      842.13     41.05 o 
   5   4  15      568.21      547.75     70.48 o 
   6   4  15      200.30      209.75     39.73 o 
   7   4  15      804.17      832.84     88.38 o 
   8   4  15      276.09      175.03     43.03 o 
   9   4  15      446.29      506.03     84.34 o 
  10   4  15       67.11      113.69     77.75 o 
   0   5  15      521.24      643.44     49.24 o 
   1   5  15     2929.51     3009.01     63.23 o 
   2   5  15      430.97      474.08     30.43 o 
   3   5  15       89.33       55.14     42.26 o 
   4   5  15      187.40      211.88     29.73 o 
   5   5  15      227.00      272.69     54.68 o 
   6   5  15       38.81      132.79     46.25 o 
   7   5  15       18.91       42.22     50.46 o 
   8   5  15       19.93       22.61     62.86 o 
   9   5  15       23.32       53.67     52.11 o 
  10   5  15      458.72      542.22    444.82 o 
   0   6  15     1730.58     1770.53     81.80 o 
   1   6  15      228.60      190.87     24.91 o 
   2   6  15      308.94      389.46     50.48 o 
   3   6  15      105.88       87.61     22.15 o 
   4   6  15      305.95      317.44     36.17 o 
   5   6  15      264.05      237.31     39.81 o 
   6   6  15      293.35      208.13     35.75 o 
   7   6  15      378.54      385.49     41.84 o 
   8   6  15      235.90      282.38     47.36 o 
   9   6  15      185.04      136.25     58.59 o 
   0   7  15      310.57      188.88     34.07 o 
   1   7  15     2073.19     2131.31     92.80 o 
   2   7  15      748.26      668.47     33.16 o 
   3   7  15      501.73      498.33     32.04 o 
   4   7  15      529.17      544.50     41.34 o 
   5   7  15      692.46      643.45     47.47 o 
   6   7  15       77.56       59.21     32.85 o 
   7   7  15      497.73      519.89     46.15 o 
   8   7  15      374.71      500.42     54.37 o 
   9   7  15      332.34      431.89    125.76 o 
   0   8  15     3989.06     4171.27    142.99 o 
   1   8  15       79.34       62.93     60.97 o 
   2   8  15      426.23      467.60     34.08 o 
   3   8  15       80.98       46.10     33.64 o 
   4   8  15      484.78      482.08     34.15 o 
   5   8  15     1825.28     1896.83     75.64 o 
   6   8  15      724.89      795.62     75.12 o 
   7   8  15      724.45      639.84     48.45 o 
   8   8  15      382.03      433.41     56.11 o 
   9   8  15      235.30      177.65     72.44 o 
   0   9  15      965.03      938.13     63.58 o 
   1   9  15     2152.54     2146.00    104.61 o 
   2   9  15     1029.65     1091.60     43.55 o 
   3   9  15     1543.17     1687.18     61.52 o 
   4   9  15      438.56      423.86     46.70 o 
   5   9  15      427.89      382.67     36.99 o 
   6   9  15      201.83      212.80     32.68 o 
   7   9  15      597.30      567.02     79.73 o 
   8   9  15     1015.94     1233.24     89.95 o 
   9   9  15      148.51       -9.35     69.17 o 
   0  10  15       64.92      100.92     24.81 o 
   1  10  15      597.92      691.86     93.63 o 
   2  10  15       46.97       29.99     30.49 o 
   3  10  15      103.52       86.03     19.14 o 
   4  10  15      296.48      324.13     30.74 o 
   5  10  15      453.95      423.18     38.07 o 
   6  10  15     1127.40     1067.66     58.29 o 
   7  10  15      265.09      304.78     54.25 o 
   8  10  15       42.53      146.04     90.82 o 
   9  10  15       64.24       72.98     44.60 o 
   0  11  15        6.31       -8.41     16.82 o 
   1  11  15      653.76      861.84     43.09 o 
   2  11  15     1327.07     1405.66    124.26 o 
   3  11  15      865.41      955.56     70.08 o 
   4  11  15        2.12       22.78     48.35 o 
   5  11  15      248.73      251.77     30.17 o 
   6  11  15      173.55      105.71     30.96 o 
   7  11  15      167.46      175.67     45.42 o 
   8  11  15       75.36       75.45     96.92 o 
   9  11  15       11.27       50.88     88.72 o 
   0  12  15      395.09      396.28     25.66 o 
   1  12  15      207.70      204.86     26.36 o 
   2  12  15      491.32      519.69     43.73 o 
   3  12  15      470.46      400.76     48.82 o 
   4  12  15      706.93      768.06     89.42 o 
   5  12  15       39.32       44.93     38.05 o 
   6  12  15      706.20      704.97     53.02 o 
   7  12  15      489.79      580.53     59.64 o 
   8  12  15      107.67       63.23     52.35 o 
   0  13  15        7.32       -8.41     21.02 o 
   1  13  15     1261.28     1352.70     44.89 o 
   2  13  15      297.62      388.16     50.47 o 
   3  13  15      263.05      272.98     71.92 o 
   4  13  15       16.22        3.59     40.35 o 
   5  13  15      281.33      240.59     29.65 o 
   6  13  15      410.21      468.14     41.56 o 
   7  13  15       35.01       94.20     48.14 o 
   8  13  15       19.87       97.13     55.08 o 
   0  14  15     2466.50     2378.70    120.20 o 
   1  14  15      799.81      801.83     32.62 o 
   2  14  15       23.34       26.82     28.06 o 
   3  14  15        1.24      -14.44     33.33 o 
   4  14  15       63.04       57.07     37.88 o 
   5  14  15       47.62      186.52    155.37 o 
   6  14  15      104.48       29.38     18.84 o 
   7  14  15       27.93        7.96     52.35 o 
   8  14  15      170.74      183.55     58.66 o 
   0  15  15        3.99       12.61     25.65 o 
   1  15  15      812.60      881.76     33.24 o 
   2  15  15      223.11      223.69     30.13 o 
   3  15  15      564.97      504.67     72.15 o 
   4  15  15      575.83      714.09     56.07 o 
   5  15  15      582.62      652.27    105.81 o 
   6  15  15      480.94      458.43     52.60 o 
   7  15  15       33.62      -72.22    145.06 o 
   0  16  15       65.81       79.89     25.65 o 
   1  16  15      336.66      346.20     16.61 o 
   2  16  15      363.35      367.51     80.76 o 
   3  16  15       82.14        3.40     37.11 o 
   4  16  15      313.07      292.22     37.62 o 
   5  16  15      674.03      783.11     90.21 o 
   6  16  15      209.34      277.19     86.00 o 
   7  16  15       44.40       -6.58    123.62 o 
   0  17  15       36.82       79.89     75.26 o 
   1  17  15      282.23      276.40     61.84 o 
   2  17  15      436.30      407.70     41.84 o 
   3  17  15       32.97       67.46     24.77 o 
   4  17  15       75.60       43.51     29.73 o 
   5  17  15      368.61      389.92    233.86 o 
   6  17  15       67.44       53.32     58.66 o 
   7  17  15       36.93       98.11    119.62 o 
   0  18  15       67.46       33.22     66.44 o 
   1  18  15       87.32       83.61     51.94 o 
   2  18  15      195.17      201.56     39.41 o 
   3  18  15      285.49      239.36     43.64 o 
   4  18  15       33.00       47.62     31.03 o 
   5  18  15      194.05      202.80     60.65 o 
   6  18  15       17.85       15.80     61.42 o 
   0  19  15      782.04     1107.56    125.40 o 
   1  19  15       36.74       29.73     52.56 o 
   2  19  15      156.15      167.15     25.34 o 
   3  19  15       23.89       33.48     33.43 o 
   4  19  15       59.19      145.64     59.28 o 
   5  19  15        2.48      -29.61     53.60 o 
   6  19  15       75.56      125.64     64.37 o 
   0  20  15      334.45      322.60     79.07 o 
   1  20  15     1179.23     1233.28     86.63 o 
   2  20  15       91.09       95.04     20.08 o 
   3  20  15       82.52       83.13     39.50 o 
   4  20  15       84.29       91.02     98.60 o 
   5  20  15       92.31      175.46     75.90 o 
   0  21  15      241.17      806.63    187.99 o 
   1  21  15      328.00      295.21    163.40 o 
   2  21  15      273.88      236.36     83.69 o 
   3  21  15       15.60       13.40     52.56 o 
   4  21  15        3.52       67.69     71.69 o 
   0  22  15      100.06       21.02    227.91 o 
   1  22  15      361.97      383.59     76.13 o 
   2  22  15       63.67      100.92     62.65 o 
   3  22  15       18.93      142.54    125.30 o 
   0  23  15      237.68      185.46    113.13 o 
   1  23  15        3.57       58.44     62.65 o 
   2  23  15       42.48      286.34    100.91 o 
   0   0  16    10153.69    10812.26    353.69 o 
   1   0  16        3.34      -33.64     33.64 o 
   2   0  16      157.82      218.69     38.27 o 
   3   0  16     7936.49     8641.06    218.30 o 
   4   0  16      264.58      344.06     50.47 o 
   5   0  16        0.01       33.22     45.83 o 
   6   0  16     2138.16     2161.34    114.66 o 
   7   0  16      323.06      503.47     72.77 o 
   8   0  16      156.26      341.47     62.24 o 
   9   0  16       45.28      211.08     95.87 o 
  10   0  16      177.13       71.07    113.54 o 
   0   1  16       61.54       33.22     37.42 o 
   1   1  16     2319.40     2289.66     70.44 o 
   2   1  16      755.77      744.09     33.62 o 
   3   1  16     1011.71     1114.92     41.20 o 
   4   1  16     1557.43     1525.62     62.74 o 
   5   1  16      178.89      168.53     35.68 o 
   6   1  16        3.10        9.05     35.72 o 
   7   1  16      143.29      184.14     55.30 o 
   8   1  16       43.57      -46.25    104.91 o 
   9   1  16       22.37        8.30     37.57 o 
  10   1  16       13.33       67.85     59.30 o 
   0   2  16     2137.89     2109.01     95.37 o 
   1   2  16     1058.61     1127.24     47.77 o 
   2   2  16      401.58      424.96     88.56 o 
   3   2  16     2201.68     2180.97     60.54 o 
   4   2  16     2710.93     2542.60     71.74 o 
   5   2  16     1562.45     1622.08     66.43 o 
   6   2  16      249.03      233.49     38.56 o 
   7   2  16      573.08      529.16     71.31 o 
   8   2  16      358.33      291.07     52.81 o 
   9   2  16       60.19       42.03     59.32 o 
  10   2  16      151.62       32.98     63.23 o 
   0   3  16     1860.76     1950.21     91.94 o 
   1   3  16     1374.77     1254.86     48.47 o 
   2   3  16       44.34       57.99     20.75 o 
   3   3  16     1892.82     1778.12     59.13 o 
   4   3  16      954.20      936.18     45.66 o 
   5   3  16      726.09      703.91     44.93 o 
   6   3  16      604.29      671.73     54.57 o 
   7   3  16      294.29      337.90    134.17 o 
   8   3  16      187.16      181.45     56.44 o 
   9   3  16       86.54      127.88     61.03 o 
  10   3  16      688.19      758.67    158.61 o 
   0   4  16      671.67      636.85     58.93 o 
   1   4  16      654.60      658.51     32.88 o 
   2   4  16      969.11      853.04     38.84 o 
   3   4  16     1874.07     1896.23     82.22 o 
   4   4  16     2265.66     2293.71    133.92 o 
   5   4  16      381.14      376.05     35.52 o 
   6   4  16      301.74      301.54     39.77 o 
   7   4  16      969.21      972.91     74.92 o 
   8   4  16      276.07      188.19    122.39 o 
   9   4  16        2.73      -35.47     54.65 o 
   0   5  16      550.11      646.81     55.97 o 
   1   5  16     1546.59     1561.65     79.87 o 
   2   5  16     3215.15     3283.19     73.79 o 
   3   5  16     1347.61     1281.72     99.42 o 
   4   5  16     3518.19     3653.39     96.24 o 
   5   5  16     1424.76     1580.64    186.18 o 
   6   5  16     1043.25     1148.44     64.98 o 
   7   5  16      389.24      499.15     80.34 o 
   8   5  16      466.37      355.06    140.71 o 
   9   5  16      109.31      124.41     55.15 o 
   0   6  16     1053.63     1183.01     71.60 o 
   1   6  16      377.63      317.00     32.72 o 
   2   6  16      405.91      409.20     27.61 o 
   3   6  16      536.79      572.38     34.96 o 
   4   6  16      843.56      779.99     47.57 o 
   5   6  16     1067.95     1005.53     54.27 o 
   6   6  16      163.68      183.07     36.68 o 
   7   6  16      424.68      439.91     48.41 o 
   8   6  16      214.85      280.71     53.03 o 
   9   6  16        9.55       84.72     48.64 o 
   0   7  16      196.03      168.23     33.65 o 
   1   7  16     1508.94     1533.58     48.69 o 
   2   7  16      462.37      490.88     31.50 o 
   3   7  16      101.93      103.40     22.92 o 
   4   7  16      119.39      183.82     40.37 o 
   5   7  16      264.69      248.11     39.54 o 
   6   7  16      462.39      408.98     41.65 o 
   7   7  16       94.18       95.99     82.00 o 
   8   7  16      818.24      863.84    118.04 o 
   9   7  16       17.04       22.53     56.21 o 
   0   8  16      298.03      244.39     38.70 o 
   1   8  16      765.83      856.71     45.67 o 
   2   8  16     2277.25     2514.77    118.53 o 
   3   8  16      470.75      437.46     46.07 o 
   4   8  16      856.73      876.59     47.02 o 
   5   8  16      214.09      177.15     40.16 o 
   6   8  16      389.40      351.87     79.50 o 
   7   8  16      111.57      123.92     38.65 o 
   8   8  16       56.55      247.10     47.35 o 
   9   8  16       79.97      153.60     69.69 o 
   0   9  16        2.43      -12.61     21.44 o 
   1   9  16      836.60      841.60     41.46 o 
   2   9  16     3163.19     3321.31    108.95 o 
   3   9  16      870.19      883.08     54.72 o 
   4   9  16     1169.98     1211.86     54.02 o 
   5   9  16      186.92      137.33     77.59 o 
   6   9  16      229.22      282.37     33.84 o 
   7   9  16      576.35      668.25    114.85 o 
   8   9  16      134.07       82.27     54.88 o 
   9   9  16        0.93       93.79     76.10 o 
   0  10  16     2944.94     3014.35     92.88 o 
   1  10  16      118.38       98.13     19.46 o 
   2  10  16      784.27      756.25     91.12 o 
   3  10  16       97.36      156.77     58.87 o 
   4  10  16      716.55      663.23     41.76 o 
   5  10  16      910.35      899.44     50.34 o 
   6  10  16      708.53      581.53     42.75 o 
   7  10  16      454.37      419.78     52.86 o 
   8  10  16        3.00      -11.86     45.71 o 
   9  10  16      248.03      153.36     53.19 o 
   0  11  16      139.57      142.56     21.87 o 
   1  11  16      165.07      212.00     33.22 o 
   2  11  16     2124.43     2143.43     80.78 o 
   3  11  16      361.35      293.71     41.64 o 
   4  11  16      223.50      260.58     34.07 o 
   5  11  16      275.22      213.56     33.04 o 
   6  11  16      383.55      304.07     41.34 o 
   7  11  16      187.72      242.75     49.40 o 
   8  11  16       22.55       -1.34     46.25 o 
   0  12  16     3388.96     3159.73    102.20 o 
   1  12  16      633.22      698.84     40.22 o 
   2  12  16      566.19      631.55    101.61 o 
   3  12  16      835.32      861.69     60.33 o 
   4  12  16      264.88      204.12     45.41 o 
   5  12  16      100.36       34.34     24.42 o 
   6  12  16      149.94      124.54     28.83 o 
   7  12  16      101.26      133.13     37.79 o 
   8  12  16       69.53      -58.03     58.03 o 
   0  13  16        2.48       12.61     33.64 o 
   1  13  16      325.82      358.57     29.02 o 
   2  13  16     1348.91     1435.04    146.56 o 
   3  13  16       54.03       85.20     58.87 o 
   4  13  16      185.00      231.99     79.69 o 
   5  13  16      922.13      834.09     39.39 o 
   6  13  16      195.20      252.22     86.63 o 
   7  13  16       89.74       67.03     26.64 o 
   8  13  16       63.34      155.16     55.08 o 
   0  14  16      485.98      472.03     45.02 o 
   1  14  16      456.42      492.13     55.74 o 
   2  14  16       89.41       37.63     25.75 o 
   3  14  16       12.49       -9.74     33.42 o 
   4  14  16      460.69      465.93     57.21 o 
   5  14  16      202.97      222.47     41.04 o 
   6  14  16      603.55      608.27    240.86 o 
   7  14  16      259.30      248.13     67.29 o 
   8  14  16       18.88      -23.40    132.45 o 
   0  15  16       38.50       88.30     37.84 o 
   1  15  16      783.00      857.40     36.40 o 
   2  15  16      301.90      289.59     46.48 o 
   3  15  16       65.90       17.81     28.97 o 
   4  15  16      307.80      341.24     45.84 o 
   5  15  16      615.76      656.23     71.73 o 
   6  15  16       42.95       82.57    101.12 o 
   7  15  16      136.53      254.37     79.90 o 
   0  16  16      410.84      399.20     38.70 o 
   1  16  16      259.27      266.36     31.75 o 
   2  16  16      115.92       51.61     24.03 o 
   3  16  16      226.28      263.08     73.60 o 
   4  16  16      294.24      349.29     37.37 o 
   5  16  16      152.65      113.12     48.75 o 
   6  16  16       41.22        2.74    100.70 o 
   7  16  16       66.86      -76.28     79.47 o 
   0  17  16      140.68      188.81     24.81 o 
   1  17  16      409.90      458.54     76.98 o 
   2  17  16      416.84      443.20     25.66 o 
   3  17  16      774.52      791.83    117.82 o 
   4  17  16        7.07       27.08     69.17 o 
   5  17  16       58.72       68.21    117.73 o 
   6  17  16      142.62      371.15    125.94 o 
   0  18  16      461.87      399.21    106.43 o 
   1  18  16       45.72      121.52     60.37 o 
   2  18  16       96.07      107.65     33.64 o 
   3  18  16       64.97       78.38     76.32 o 
   4  18  16      412.13      373.52     40.60 o 
   5  18  16       70.25      -55.29    199.94 o 
   6  18  16      115.07      105.83     66.83 o 
   0  19  16        3.46       12.61     75.68 o 
   1  19  16      452.07      613.53     65.53 o 
   2  19  16      290.47      299.79     46.68 o 
   3  19  16        7.06       59.51     54.45 o 
   4  19  16       49.83       18.75     47.57 o 
   5  19  16      162.76      165.76     63.69 o 
   0  20  16      101.63      353.64    126.99 o 
   1  20  16      470.03      704.94    319.07 o 
   2  20  16      254.92      341.50     76.54 o 
   3  20  16       92.40       62.98     67.07 o 
   4  20  16      192.22      236.64     54.04 o 
   5  20  16      142.47      282.69     66.33 o 
   0  21  16       70.94      142.54    109.75 o 
   1  21  16       19.67      -42.05     71.48 o 
   2  21  16       15.27       12.61     67.69 o 
   3  21  16       80.20       75.69     92.51 o 
   4  21  16       14.40       83.67    104.27 o 
   0  22  16      114.14      297.71    134.14 o 
   1  22  16       22.27      -37.84     67.27 o 
   2  22  16      200.51      256.53    101.77 o 
   3  22  16        8.42      -71.90     71.90 o 
   0  23  16      443.58      909.40    203.58 o 
   1  23  16      256.92      320.46     92.94 o 
   1   0  17        0.20       37.84     29.43 o 
   2   0  17      101.00      130.36     38.69 o 
   3   0  17      349.10      365.98     42.07 o 
   4   0  17     6695.87     6822.12    193.49 o 
   5   0  17      207.49      205.24     50.05 o 
   6   0  17        1.30      -24.81     50.03 o 
   7   0  17      492.87      455.18     80.35 o 
   8   0  17     1383.42     1500.67    145.69 o 
   9   0  17       48.68       33.22     83.67 o 
   0   1  17     1104.89     1112.81     69.08 o 
   1   1  17      244.14      334.33     63.09 o 
   2   1  17      427.52      379.18     37.66 o 
   3   1  17      618.93      531.66     32.73 o 
   4   1  17      412.40      522.74     35.69 o 
   5   1  17     1072.66     1138.06    117.05 o 
   6   1  17      425.14      593.92     47.67 o 
   7   1  17      750.41      895.10     75.40 o 
   8   1  17       10.53      -33.52     98.39 o 
   9   1  17      113.74       73.69     63.61 o 
   0   2  17     3942.75     4088.37    141.31 o 
   1   2  17      274.83      279.49     65.20 o 
   2   2  17      457.79      437.58     32.58 o 
   3   2  17     1300.71     1325.46     44.93 o 
   4   2  17      264.16      302.74     84.33 o 
   5   2  17      835.56      775.93    102.70 o 
   6   2  17      898.95      985.13     72.40 o 
   7   2  17      909.04      776.58    116.37 o 
   8   2  17      388.45      598.33     70.44 o 
   9   2  17        4.35       15.97     83.67 o 
   0   3  17      142.76      192.61     50.47 o 
   1   3  17      543.48      560.47     56.81 o 
   2   3  17      654.93      708.24     37.84 o 
   3   3  17      121.93      137.97     23.49 o 
   4   3  17      492.15      375.74     47.96 o 
   5   3  17     1167.37     1110.28    114.11 o 
   6   3  17      118.67      170.00     48.15 o 
   7   3  17     1342.69     1478.05     75.25 o 
   8   3  17       25.49      -14.41     47.52 o 
   9   3  17       32.25      -20.84     52.69 o 
   0   4  17       49.74      100.92     41.63 o 
   1   4  17      874.32      819.85     63.36 o 
   2   4  17      663.25      708.31     36.30 o 
   3   4  17     1333.39     1247.69     46.90 o 
   4   4  17       20.27       33.52     26.06 o 
   5   4  17      948.12     1048.40     69.46 o 
   6   4  17      481.47      462.98     46.55 o 
   7   4  17      911.99      933.89     61.42 o 
   8   4  17      413.58      446.00     71.72 o 
   9   4  17      112.95      217.03     61.01 o 
   0   5  17      297.91      425.27     50.90 o 
   1   5  17      660.28      679.40     37.25 o 
   2   5  17      622.64      643.88     57.23 o 
   3   5  17       19.16       53.38     25.02 o 
   4   5  17     1133.26     1139.14    117.48 o 
   5   5  17      169.20      137.68     32.03 o 
   6   5  17      606.16      522.71     49.20 o 
   7   5  17      589.97      453.77    155.67 o 
   8   5  17       46.61        5.03     47.41 o 
   9   5  17       91.19      109.59     61.06 o 
   0   6  17      210.76      176.65     41.22 o 
   1   6  17      184.95      171.42     33.43 o 
   2   6  17      120.15      112.11     31.75 o 
   3   6  17      412.19      479.67     95.08 o 
   4   6  17     1062.33     1050.84    107.58 o 
   5   6  17     1476.56     1572.28     80.03 o 
   6   6  17      184.41      261.81    124.27 o 
   7   6  17      637.06      684.93     60.45 o 
   8   6  17      109.51      166.73     74.01 o 
   9   6  17      115.93      269.82     69.70 o 
   0   7  17      691.76      735.28     56.40 o 
   1   7  17       91.60       73.86     50.25 o 
   2   7  17     3453.02     3454.25     82.60 o 
   3   7  17      139.20      215.48     31.75 o 
   4   7  17      529.99      603.19     51.98 o 
   5   7  17      707.48      719.04    140.97 o 
   6   7  17      558.61      489.18     57.01 o 
   7   7  17      107.12       70.92     48.99 o 
   8   7  17      257.06      245.54     80.12 o 
   9   7  17      382.89      482.78     77.40 o 
   0   8  17     3224.47     3497.72    146.14 o 
   1   8  17      456.16      362.81     27.72 o 
   2   8  17      393.71      357.59     55.11 o 
   3   8  17       30.38       26.03     25.23 o 
   4   8  17      828.36      785.39     47.73 o 
   5   8  17      230.80      313.89     41.85 o 
   6   8  17      889.55      983.36     57.04 o 
   7   8  17       12.68      -17.69     73.58 o 
   8   8  17        4.42      -15.20     50.35 o 
   9   8  17      164.07      104.75    100.71 o 
   0   9  17      643.71      617.36     51.76 o 
   1   9  17      743.99      747.71     35.12 o 
   2   9  17      442.64      421.38     30.91 o 
   3   9  17     1844.25     1848.16     66.05 o 
   4   9  17      402.62      475.25     39.80 o 
   5   9  17      344.28      294.39     37.60 o 
   6   9  17      508.98      509.20    101.60 o 
   7   9  17      349.45      405.68    105.57 o 
   8   9  17      270.86      283.32     48.87 o 
   9   9  17       18.74       17.96     48.15 o 
   0  10  17      626.99      617.33     42.08 o 
   1  10  17     1049.02     1165.17     47.85 o 
   2  10  17      836.97      863.64     41.28 o 
   3  10  17     1143.44     1350.24     70.58 o 
   4  10  17      741.33      720.82     43.75 o 
   5  10  17      132.43      112.97     31.12 o 
   6  10  17      454.19      475.90     46.80 o 
   7  10  17       23.44      -31.30    149.48 o 
   8  10  17      208.07      229.99     69.18 o 
   0  11  17      198.24      211.12     34.07 o 
   1  11  17      104.29      133.49     18.71 o 
   2  11  17     1247.33     1135.56     54.63 o 
   3  11  17     1674.94     1703.22     96.69 o 
   4  11  17      466.71      491.91     32.77 o 
   5  11  17      270.37      266.24     34.82 o 
   6  11  17        9.21      -30.47     30.47 o 
   7  11  17      137.65       96.49     48.36 o 
   8  11  17      150.53      170.60     86.00 o 
   0  12  17      255.57      277.59     30.28 o 
   1  12  17       59.00       40.59     48.15 o 
   2  12  17      688.34      613.27     58.91 o 
   3  12  17      631.82      675.95     55.49 o 
   4  12  17      405.32      296.89     46.07 o 
   5  12  17     1065.31      971.68    217.42 o 
   6  12  17      186.72      115.69     31.97 o 
   7  12  17      135.50      144.79     42.39 o 
   8  12  17       74.48      273.32     74.85 o 
   0  13  17     1412.00     1382.74     43.38 o 
   1  13  17      678.12      628.99     57.23 o 
   2  13  17      222.02      194.98     31.42 o 
   3  13  17      264.58      238.91     40.20 o 
   4  13  17      350.54      369.21     52.45 o 
   5  13  17       65.46       20.08     44.15 o 
   6  13  17      108.04      108.64     80.53 o 
   7  13  17      493.27      703.76    158.17 o 
   8  13  17      134.06      142.55     66.44 o 
   0  14  17     1056.83     1241.06     77.88 o 
   1  14  17      556.69      552.38     28.08 o 
   2  14  17      592.28      570.88     88.78 o 
   3  14  17       89.00      132.93     38.08 o 
   4  14  17      399.40      448.50     57.17 o 
   5  14  17      129.11       69.94     47.17 o 
   6  14  17      111.72      108.91     71.91 o 
   7  14  17      163.58      155.17     58.03 o 
   0  15  17      965.70     1125.13     82.50 o 
   1  15  17      108.13       99.35     15.37 o 
   2  15  17      205.95      160.73     27.13 o 
   3  15  17        0.60      -28.99     35.95 o 
   4  15  17       75.86       90.86     33.44 o 
   5  15  17        1.91       59.50     71.48 o 
   6  15  17       53.43       87.33     76.11 o 
   7  15  17       41.86      115.44     65.67 o 
   0  16  17      239.44      201.87     38.69 o 
   1  16  17      659.86      685.69     21.88 o 
   2  16  17      317.97      289.75     52.15 o 
   3  16  17       65.10       56.44     37.46 o 
   4  16  17      221.85      129.58     55.06 o 
   5  16  17       58.04       39.21     38.27 o 
   6  16  17      339.29      350.04     62.49 o 
   7  16  17      132.68      300.40     82.00 o 
   0  17  17       79.47      100.92     24.81 o 
   1  17  17      920.32      925.18     43.48 o 
   2  17  17      163.83      131.75     18.86 o 
   3  17  17       84.91      139.55     39.79 o 
   4  17  17      174.32      149.71     40.68 o 
   5  17  17       24.05       43.19     44.08 o 
   6  17  17      155.50      144.20    124.26 o 
   0  18  17     1810.55     1907.88    192.94 o 
   1  18  17       62.77      230.08     67.58 o 
   2  18  17       61.82       71.09     58.66 o 
   3  18  17      154.98      121.53     20.13 o 
   4  18  17      171.94      294.05     59.63 o 
   5  18  17      270.61      355.27     69.31 o 
   6  18  17      203.35      305.26     95.39 o 
   0  19  17       15.43       97.13    113.95 o 
   1  19  17       73.51       17.94     57.43 o 
   2  19  17       34.28      -20.15     98.81 o 
   3  19  17      144.61       84.09     59.37 o 
   4  19  17        9.03      135.00     81.99 o 
   5  19  17       38.22      100.26    128.24 o 
   0  20  17        0.63      168.18    134.55 o 
   1  20  17       88.88       52.34    151.17 o 
   2  20  17       78.64      163.15    100.92 o 
   3  20  17      153.14      171.57     74.85 o 
   4  20  17       59.46       65.23     63.07 o 
   0  21  17      182.01      139.20    127.00 o 
   1  21  17       31.81        0.00     42.05 o 
   2  21  17       23.26      -54.66     92.08 o 
   3  21  17       30.49      -58.44     58.44 o 
   0  22  17      538.04      799.69    201.92 o 
   1  22  17       19.91       92.08     92.08 o 
   2  22  17       10.58       71.06     96.29 o 
   0   0  18     1384.16     1461.64     89.32 o 
   1   0  18      463.84      455.25     55.54 o 
   2   0  18     1917.62     1831.17     94.45 o 
   3   0  18      954.18      898.45     58.52 o 
   4   0  18      317.38      265.00     42.06 o 
   5   0  18      616.52      527.23     74.48 o 
   6   0  18      593.25      588.62     66.06 o 
   7   0  18      879.79     1120.75    125.84 o 
   8   0  18      237.64      211.12     84.95 o 
   9   0  18       19.08       54.66     88.30 o 
   0   1  18       53.24      147.17     42.47 o 
   1   1  18      665.91      606.99     44.82 o 
   2   1  18      966.42      958.64     41.10 o 
   3   1  18      215.54      250.89     30.86 o 
   4   1  18       63.50       95.04     33.85 o 
   5   1  18      968.10     1024.26     55.44 o 
   6   1  18     1671.91     1704.14     75.80 o 
   7   1  18      298.50      340.42     56.37 o 
   8   1  18       29.77       -7.05     48.92 o 
   9   1  18      102.15       44.29     54.84 o 
   0   2  18      531.15      548.29     57.65 o 
   1   2  18     1103.52     1178.26    102.13 o 
   2   2  18       19.12       35.54     48.14 o 
   3   2  18      902.67      852.64     45.47 o 
   4   2  18       77.93       45.56     31.28 o 
   5   2  18     1191.42     1294.25    110.11 o 
   6   2  18      209.43      292.16    114.18 o 
   7   2  18       84.33      150.15     47.12 o 
   8   2  18      221.10      368.08     70.92 o 
   9   2  18       17.97      -44.32     67.06 o 
   0   3  18     1271.30     1422.16     73.30 o 
   1   3  18      293.76      238.53     26.48 o 
   2   3  18      228.71      224.70     33.86 o 
   3   3  18      700.59      803.80     88.38 o 
   4   3  18      259.70      230.69     46.69 o 
   5   3  18     2655.23     2809.84     99.55 o 
   6   3  18      875.01      881.43     65.58 o 
   7   3  18      344.00      286.27     49.41 o 
   8   3  18      153.54      172.20     62.36 o 
   9   3  18       32.83        9.10    102.80 o 
   0   4  18      630.79      563.94     55.55 o 
   1   4  18      293.02      303.29     45.43 o 
   2   4  18      146.83      123.01     46.47 o 
   3   4  18     1111.90     1187.48     56.01 o 
   4   4  18       14.46       71.06     30.81 o 
   5   4  18      541.20      557.50     41.20 o 
   6   4  18       31.92       -5.54     85.99 o 
   7   4  18      418.35      298.55     49.17 o 
   8   4  18       16.20      -14.75     52.43 o 
   9   4  18      390.23      523.52    117.98 o 
   0   5  18     1088.63     1121.45     69.49 o 
   1   5  18      291.65      296.77     35.09 o 
   2   5  18      152.55      154.99     33.64 o 
   3   5  18      394.64      401.24     32.84 o 
   4   5  18     1367.62     1274.10     52.42 o 
   5   5  18     1399.17     1256.08    101.50 o 
   6   5  18      485.14      498.68    101.39 o 
   7   5  18      158.46      226.13     57.40 o 
   8   5  18      382.70      349.96     58.80 o 
   9   5  18       32.66       60.75    130.98 o 
   0   6  18      127.95      176.62     41.21 o 
   1   6  18     1240.64     1210.69     52.10 o 
   2   6  18      945.64      980.61     78.73 o 
   3   6  18     3578.29     3702.37     88.93 o 
   4   6  18      256.84      287.11     37.22 o 
   5   6  18      192.02      251.61     43.86 o 
   6   6  18      559.98      474.48     65.00 o 
   7   6  18      265.45      385.27     94.42 o 
   8   6  18       35.71      -47.47     47.47 o 
   9   6  18      154.69      120.53    302.98 o 
   0   7  18     1930.37     1943.52     91.48 o 
   1   7  18     1177.62     1102.25     49.78 o 
   2   7  18      177.64      166.34     27.55 o 
   3   7  18     1192.27     1105.71     47.59 o 
   4   7  18      617.28      625.25     38.82 o 
   5   7  18      574.02      576.55     45.66 o 
   6   7  18       35.47      113.09     44.57 o 
   7   7  18       22.63        2.30     42.05 o 
   8   7  18       58.74       76.78     59.28 o 
   9   7  18       18.83       42.52     50.47 o 
   0   8  18     1024.82     1090.92     72.84 o 
   1   8  18      638.32      571.37     34.85 o 
   2   8  18      286.52      303.64     29.10 o 
   3   8  18     3367.55     3426.15     94.05 o 
   4   8  18      700.76      589.12     46.08 o 
   5   8  18      312.94      327.56     54.47 o 
   6   8  18      531.84      404.38     47.32 o 
   7   8  18      285.77      254.04     56.06 o 
   8   8  18      182.28      159.90     56.56 o 
   0   9  18      188.47      188.83     34.07 o 
   1   9  18       63.69      105.63     23.49 o 
   2   9  18      180.50      176.31     31.75 o 
   3   9  18      843.45      869.72     41.88 o 
   4   9  18      216.75      166.55     29.54 o 
   5   9  18     1079.97     1019.54    105.45 o 
   6   9  18      441.22      437.27     46.90 o 
   7   9  18      125.56       33.05     47.42 o 
   8   9  18       68.49       14.45     51.55 o 
   0  10  18       50.33       58.45     24.81 o 
   1  10  18      903.21      993.66     90.29 o 
   2  10  18      246.59      188.70     25.15 o 
   3  10  18      678.97      662.00     57.60 o 
   4  10  18     1459.19     1617.58    148.67 o 
   5  10  18      787.41      707.41     48.99 o 
   6  10  18      757.88      855.77    225.12 o 
   7  10  18      199.78      258.67     47.45 o 
   8  10  18      119.49      151.31     48.23 o 
   0  11  18       28.35       42.05     25.23 o 
   1  11  18      391.28      435.43     46.48 o 
   2  11  18      573.63      529.48     88.15 o 
   3  11  18       66.05       92.27     39.40 o 
   4  11  18      315.45      325.32     90.64 o 
   5  11  18      452.53      331.90     39.62 o 
   6  11  18      149.07      236.10     88.52 o 
   7  11  18       93.76       82.06     71.27 o 
   8  11  18      128.02      248.10    100.08 o 
   0  12  18      481.60      463.61     39.13 o 
   1  12  18      318.77      298.09     27.34 o 
   2  12  18       50.98       79.75     26.33 o 
   3  12  18      858.16      895.59    153.20 o 
   4  12  18      224.75      236.72    124.28 o 
   5  12  18      546.11      725.50     46.51 o 
   6  12  18       69.15       51.32     33.85 o 
   7  12  18       15.31       20.66     83.67 o 
   8  12  18       88.72      232.11     84.94 o 
   0  13  18      113.31       88.31     17.24 o 
   1  13  18      562.88      622.66     52.59 o 
   2  13  18      789.28      883.12     54.26 o 
   3  13  18       54.88       40.59     75.69 o 
   4  13  18      281.46      233.75     70.03 o 
   5  13  18       27.36       14.37     71.48 o 
   6  13  18      158.96      214.14     64.79 o 
   7  13  18        8.91      -37.84     79.89 o 
   0  14  18      733.32      863.51     68.59 o 
   1  14  18      949.50      939.00     34.71 o 
   2  14  18      216.49      148.47     33.27 o 
   3  14  18      133.31      191.68    117.53 o 
   4  14  18       27.37       29.97     46.31 o 
   5  14  18       30.24      149.40     61.25 o 
   6  14  18       24.46       24.81     79.47 o 
   7  14  18       88.45       97.13     51.30 o 
   0  15  18      519.11      503.58     55.11 o 
   1  15  18      238.38      246.21     22.22 o 
   2  15  18       32.84       23.95     22.60 o 
   3  15  18      580.92      620.08     45.89 o 
   4  15  18      432.52      527.96     67.75 o 
   5  15  18       93.59       41.76    119.21 o 
   6  15  18      118.61       12.62    139.19 o 
   7  15  18      106.79      102.74    170.09 o 
   0  16  18      576.07      588.59     63.11 o 
   1  16  18      106.08       91.82     23.13 o 
   2  16  18      279.47      245.32     29.86 o 
   3  16  18      118.04      253.65     60.34 o 
   4  16  18        6.98      -13.56     77.57 o 
   5  16  18       29.42       79.77     75.26 o 
   6  16  18        6.92       16.70    106.80 o 
   0  17  18       93.62       88.30     29.43 o 
   1  17  18      741.45      868.98     51.44 o 
   2  17  18       47.34       36.61     17.83 o 
   3  17  18       46.31      -12.58     39.80 o 
   4  17  18        0.19       -4.95     24.11 o 
   5  17  18       37.76       60.38     54.46 o 
   6  17  18      167.74      269.27     70.61 o 
   0  18  18       13.58      -16.82     21.02 o 
   1  18  18      279.17      239.39    185.05 o 
   2  18  18      267.07      206.51     16.94 o 
   3  18  18      142.36      163.48     26.29 o 
   4  18  18      284.68      278.75     66.41 o 
   5  18  18       12.14      -48.66     48.66 o 
   0  19  18      131.59      301.93    135.40 o 
   1  19  18       73.12      143.16     76.11 o 
   2  19  18      126.77      512.18    126.15 o 
   3  19  18       83.00      122.53     42.15 o 
   4  19  18       37.81        1.73     64.75 o 
   0  20  18      182.88       79.90    142.56 o 
   1  20  18      147.11      113.12     88.31 o 
   2  20  18       16.23       -4.20     59.29 o 
   3  20  18      140.18       66.86     79.48 o 
   4  20  18       14.10      -54.66     96.71 o 
   0  21  18       98.65      396.11    134.14 o 
   1  21  18      165.60      236.33    105.55 o 
   2  21  18      146.41      273.33     92.09 o 
   3  21  18       48.45      -21.02     75.69 o 
   0  22  18      172.33      327.17    121.95 o 
   1  22  18      107.61       33.22     96.71 o 
   1   0  19     1090.48     1002.67     65.69 o 
   2   0  19        2.04       33.22     29.01 o 
   3   0  19     1135.59     1182.86     71.59 o 
   4   0  19     1535.03     1476.58     74.99 o 
   5   0  19     1295.49     1134.47     74.12 o 
   6   0  19      462.16      466.53     64.36 o 
   7   0  19       94.61      130.35     75.69 o 
   8   0  19       40.74       58.45     79.47 o 
   9   0  19      164.56      -12.62     97.14 o 
   0   1  19      529.71      500.73     58.07 o 
   1   1  19      884.24      925.22     65.46 o 
   2   1  19     1242.29     1237.62     77.71 o 
   3   1  19      112.34       91.74     24.97 o 
   4   1  19     1241.42     1241.65     54.93 o 
   5   1  19      189.08      114.74     37.35 o 
   6   1  19     1074.48     1114.74    107.98 o 
   7   1  19        0.69       -5.75     88.51 o 
   8   1  19      383.16      468.66    186.33 o 
   9   1  19       24.07      -15.76     63.73 o 
   0   2  19     3498.62     3553.40    147.05 o 
   1   2  19      385.04      417.81     35.55 o 
   2   2  19     2062.49     2123.35     65.52 o 
   3   2  19      322.67      259.38     27.88 o 
   4   2  19      421.30      371.04     33.61 o 
   5   2  19       79.23       72.76     29.48 o 
   6   2  19      208.70      126.09     43.21 o 
   7   2  19       26.82       -3.28     48.85 o 
   8   2  19      139.07      204.78     57.60 o 
   9   2  19       18.82      174.13     73.58 o 
   0   3  19       62.44      -12.61     33.64 o 
   1   3  19      636.50      719.64     41.79 o 
   2   3  19       60.48       41.85     39.74 o 
   3   3  19     2462.08     2297.51     68.26 o 
   4   3  19      847.58      766.44     40.51 o 
   5   3  19      339.35      370.65     37.65 o 
   6   3  19      862.74      832.70     63.35 o 
   7   3  19      432.21      311.28     49.93 o 
   8   3  19      337.27      329.97     62.45 o 
   9   3  19      232.97      382.09     74.13 o 
   0   4  19        8.00      100.91     34.06 o 
   1   4  19       64.56       83.30     29.07 o 
   2   4  19      238.77      220.28     25.07 o 
   3   4  19      803.86      843.93     40.72 o 
   4   4  19       37.77       28.50     26.27 o 
   5   4  19      791.46      800.52     56.41 o 
   6   4  19      433.52      464.86    184.88 o 
   7   4  19      608.94      628.87     59.38 o 
   8   4  19      110.80       83.00    120.26 o 
   9   4  19        5.47      -33.34    134.34 o 
   0   5  19      122.31      142.56     37.01 o 
   1   5  19     1648.79     1731.79    137.80 o 
   2   5  19     1244.25     1229.67     47.97 o 
   3   5  19     1527.91     1646.28     55.84 o 
   4   5  19      760.96      765.38     44.27 o 
   5   5  19      695.64      766.80     55.12 o 
   6   5  19      608.98      602.58     56.42 o 
   7   5  19      581.87      728.47     96.34 o 
   8   5  19       34.46       67.60     86.41 o 
   9   5  19      105.92      133.85    107.44 o 
   0   6  19      535.53      604.22     57.22 o 
   1   6  19       53.34      103.27     30.98 o 
   2   6  19      139.64      114.77     23.94 o 
   3   6  19      589.71      597.64     32.43 o 
   4   6  19     2516.93     2589.20     92.78 o 
   5   6  19     1328.91     1468.91     68.46 o 
   6   6  19        8.50        5.56     35.91 o 
   7   6  19      218.30       75.01     71.28 o 
   8   6  19      237.95      280.94     61.08 o 
   9   6  19      118.48       88.55    198.06 o 
   0   7  19     1564.79     1672.29     95.64 o 
   1   7  19      315.67      345.89     52.58 o 
   2   7  19      445.05      468.90     63.53 o 
   3   7  19      304.56      305.81     27.96 o 
   4   7  19      385.93      345.91     78.24 o 
   5   7  19       49.14       33.34     58.45 o 
   6   7  19        0.07       26.93     33.15 o 
   7   7  19       47.32       60.52     44.88 o 
   8   7  19       68.99      117.92     75.90 o 
   0   8  19       35.37      -21.02     34.06 o 
   1   8  19      527.09      589.01     37.45 o 
   2   8  19      537.80      543.97     36.19 o 
   3   8  19      917.55      938.12     44.71 o 
   4   8  19       34.32       -9.59     33.64 o 
   5   8  19       91.51       47.13     34.81 o 
   6   8  19       43.96       72.46     86.41 o 
   7   8  19       62.05      -25.43     42.05 o 
   8   8  19      139.88      125.73     53.52 o 
   0   9  19        6.69       -4.20     29.85 o 
   1   9  19     1089.50     1048.54     48.21 o 
   2   9  19       49.92       32.77     69.17 o 
   3   9  19       26.50       31.79     29.22 o 
   4   9  19     1816.40     1861.03    108.71 o 
   5   9  19      750.61      763.52     69.01 o 
   6   9  19      389.91      487.33     81.18 o 
   7   9  19       87.77      117.78     43.85 o 
   8   9  19       65.77      -36.57     36.57 o 
   0  10  19       59.05       58.45     29.85 o 
   1  10  19     1112.05     1121.35    108.21 o 
   2  10  19      945.93      893.31     59.98 o 
   3  10  19     1417.63     1228.66     90.13 o 
   4  10  19      505.66      489.27     41.86 o 
   5  10  19      151.48      111.92     64.97 o 
   6  10  19      526.71      453.06    101.39 o 
   7  10  19       18.78       56.26     42.33 o 
   8  10  19       95.88      142.01     92.72 o 
   0  11  19     1055.50     1142.58     61.47 o 
   1  11  19      297.60      330.81     31.76 o 
   2  11  19      368.28      372.41     26.99 o 
   3  11  19      181.97      202.21     35.87 o 
   4  11  19       18.95        4.41     22.84 o 
   5  11  19       74.42       29.14     44.15 o 
   6  11  19      199.23      197.19     42.71 o 
   7  11  19      189.44      297.74     74.98 o 
   8  11  19      262.37      291.03     97.15 o 
   0  12  19     1063.02     1103.40     64.83 o 
   1  12  19      941.28      923.58     38.72 o 
   2  12  19      924.07      878.50     58.30 o 
   3  12  19      131.32      171.57     42.44 o 
   4  12  19      169.56      100.00     54.88 o 
   5  12  19       96.40      153.24     30.68 o 
   6  12  19       67.92       99.66     30.16 o 
   7  12  19       83.82      157.47     68.39 o 
   0  13  19     1643.86     1812.66     77.51 o 
   1  13  19      164.96      184.62     26.57 o 
   2  13  19        2.86       49.15     60.76 o 
   3  13  19      218.77      216.16     61.61 o 
   4  13  19      492.08      402.31     69.83 o 
   5  13  19      158.54      391.97    173.89 o 
   6  13  19        4.64      -76.38     76.38 o 
   7  13  19      182.33      179.99    113.12 o 
   0  14  19      183.12      147.19     42.47 o 
   1  14  19      906.06      991.43     62.71 o 
   2  14  19      454.12      455.40     43.87 o 
   3  14  19      406.17      332.67     81.39 o 
   4  14  19      197.52      246.96     82.01 o 
   5  14  19       74.42       57.10    117.11 o 
   6  14  19       12.84       31.16     75.26 o 
   7  14  19      102.76       97.13     88.30 o 
   0  15  19      163.78      139.20     45.84 o 
   1  15  19      220.11      220.45     23.13 o 
   2  15  19      712.01      795.64     46.98 o 
   3  15  19      700.94      822.29    116.13 o 
   4  15  19       23.13      -32.26    119.83 o 
   5  15  19       26.21      -77.58     77.58 o 
   6  15  19       17.93      163.14     87.88 o 
   0  16  19       46.86       92.08     46.25 o 
   1  16  19      376.99      345.03     15.99 o 
   2  16  19       57.82       95.75     23.03 o 
   3  16  19       53.83       59.77    126.14 o 
   4  16  19      269.50      266.25     55.57 o 
   5  16  19      125.26      122.90     48.46 o 
   6  16  19       53.55       60.31     52.53 o 
   0  17  19      415.04      417.27     50.48 o 
   1  17  19      136.95      210.26     27.34 o 
   2  17  19      381.09      385.10     47.95 o 
   3  17  19       44.23       -4.28    109.53 o 
   4  17  19      178.63      108.14     92.73 o 
   5  17  19      176.99      189.23     68.81 o 
   0  18  19        5.80      365.80    131.60 o 
   1  18  19      281.42      276.46     29.51 o 
   2  18  19       50.51       36.21     35.74 o 
   3  18  19      413.41      378.65     51.56 o 
   4  18  19        3.62      -32.63     54.95 o 
   5  18  19      135.04      113.88     63.42 o 
   0  19  19       45.98      -46.25    105.12 o 
   1  19  19       47.23       33.22     66.43 o 
   2  19  19      316.71      341.51    117.34 o 
   3  19  19        2.34      -50.88     72.32 o 
   4  19  19      120.48      192.59    109.75 o 
   0  20  19      172.57      171.57    130.78 o 
   1  20  19       90.74      100.92     92.51 o 
   2  20  19       15.65       29.85     71.90 o 
   3  20  19      243.77      185.46     91.68 o 
   0  21  19       82.31     -156.00    156.00 o 
   1  21  19       33.24      139.17     93.34 o 
   2  21  19      212.45      260.73     87.89 o 
   0   0  20     1198.44     1441.18    152.88 o 
   1   0  20      832.05     1064.97     71.98 o 
   2   0  20      336.85      315.90     41.64 o 
   3   0  20       67.55       33.22     33.64 o 
   4   0  20      789.55      710.84     72.81 o 
   5   0  20        1.66       33.22     42.05 o 
   6   0  20       40.02       16.82     46.25 o 
   7   0  20      371.41      332.29     87.49 o 
   8   0  20       44.81      185.43     97.13 o 
   9   0  20      168.41       54.67     71.91 o 
   0   1  20      392.64      373.57     50.06 o 
   1   1  20      481.13      562.19     40.27 o 
   2   1  20     3039.35     3008.15     77.97 o 
   3   1  20      601.23      565.24     43.34 o 
   4   1  20     1509.44     1534.30     59.19 o 
   5   1  20      751.27      779.38     49.55 o 
   6   1  20     1562.17     1633.36     68.00 o 
   7   1  20       91.27      203.84     78.00 o 
   8   1  20      252.40      256.37     65.26 o 
   9   1  20      102.00      171.63    185.23 o 
   0   2  20      441.01      378.64     50.49 o 
   1   2  20      587.34      612.32     47.43 o 
   2   2  20      531.13      533.09     33.73 o 
   3   2  20      546.84      581.01     36.46 o 
   4   2  20     1100.43     1121.40     51.97 o 
   5   2  20      312.97      311.59     40.40 o 
   6   2  20     1247.70     1279.36    123.36 o 
   7   2  20       45.21       97.89     69.59 o 
   8   2  20      121.76       82.04     66.19 o 
   9   2  20      101.83       76.43     56.77 o 
   0   3  20      266.54      336.91     50.05 o 
   1   3  20      855.58      778.23     63.56 o 
   2   3  20     1101.67     1047.56     43.29 o 
   3   3  20      191.16      131.00     86.00 o 
   4   3  20      585.47      609.04     38.53 o 
   5   3  20      160.77      183.69     36.58 o 
   6   3  20      561.83      516.67     49.91 o 
   7   3  20       60.83      -28.25     54.66 o 
   8   3  20       77.17      123.90    143.18 o 
   0   4  20      567.92      512.51     61.85 o 
   1   4  20      146.91      179.40     35.31 o 
   2   4  20     1054.20     1038.51     45.80 o 
   3   4  20      982.92      910.00     58.31 o 
   4   4  20      444.90      409.50    110.01 o 
   5   4  20       72.09       88.06     35.32 o 
   6   4  20      271.00      173.14     42.47 o 
   7   4  20      114.23       92.05     68.96 o 
   8   4  20      234.07      195.56     99.46 o 
   0   5  20        5.11       42.05     33.64 o 
   1   5  20      258.00      207.13     54.89 o 
   2   5  20       18.16        0.56     22.15 o 
   3   5  20      951.95      997.04     44.90 o 
   4   5  20      521.79      529.37     38.96 o 
   5   5  20      761.15      758.54     47.73 o 
   6   5  20        6.79       22.94     36.56 o 
   7   5  20      151.97      184.34     78.01 o 
   8   5  20      263.76      294.98    121.75 o 
   0   6  20      409.50      302.05     54.27 o 
   1   6  20      188.29      314.08     63.50 o 
   2   6  20     1864.52     1931.73     64.67 o 
   3   6  20      113.87      129.98     37.85 o 
   4   6  20      941.79      891.25     50.30 o 
   5   6  20      564.31      503.49    117.80 o 
   6   6  20      527.66      579.34     76.78 o 
   7   6  20      229.82      143.86     75.28 o 
   8   6  20       77.22      149.89     94.61 o 
   0   7  20        3.31      -29.85     29.85 o 
   1   7  20       56.04       19.71     28.43 o 
   2   7  20      776.97      683.84     43.22 o 
   3   7  20     1163.79     1092.89     53.47 o 
   4   7  20     1263.18     1247.70     57.06 o 
   5   7  20      255.23      256.34     73.39 o 
   6   7  20      672.34      830.22     68.16 o 
   7   7  20       83.85       20.70     44.76 o 
   8   7  20      185.16      153.19     55.23 o 
   0   8  20      320.47      211.15     41.64 o 
   1   8  20      987.31     1020.46     49.63 o 
   2   8  20       33.87       12.17     21.42 o 
   3   8  20      142.61      126.26     26.84 o 
   4   8  20      464.01      409.26     37.65 o 
   5   8  20      121.79      111.27     32.39 o 
   6   8  20       75.86       22.51     39.22 o 
   7   8  20       46.81       71.20     57.18 o 
   8   8  20       70.79      136.99     53.21 o 
   0   9  20       45.18       33.22     29.01 o 
   1   9  20      148.22      129.76     27.12 o 
   2   9  20      748.50      760.29     42.99 o 
   3   9  20      128.85      128.49     26.17 o 
   4   9  20      112.13       59.98     28.06 o 
   5   9  20       25.21       74.70     34.07 o 
   6   9  20       41.79       84.45     36.24 o 
   7   9  20      101.23      120.61     42.34 o 
   8   9  20      102.98       77.21     78.40 o 
   0  10  20     2470.78     2585.51    112.17 o 
   1  10  20     1693.03     1547.11    151.25 o 
   2  10  20     2045.30     2120.59     69.47 o 
   3  10  20      968.36      919.29     56.51 o 
   4  10  20       70.94      151.24     34.99 o 
   5  10  20       26.50       88.72     28.55 o 
   6  10  20      356.22      221.65     47.36 o 
   7  10  20      144.79      153.07     69.38 o 
   0  11  20       14.37       42.05     25.23 o 
   1  11  20      325.88      356.28     40.17 o 
   2  11  20     1112.34     1145.25     48.53 o 
   3  11  20      597.11      621.90     65.21 o 
   4  11  20       80.58       38.98     53.76 o 
   5  11  20       43.88       34.82     71.06 o 
   6  11  20       91.77       70.51     37.63 o 
   7  11  20       59.30      -51.44     81.99 o 
   0  12  20      290.13      264.98     37.85 o 
   1  12  20     1528.95     1624.94     62.54 o 
   2  12  20      644.03      775.20     54.03 o 
   3  12  20      249.43      353.92     45.36 o 
   4  12  20      289.16      284.40     95.26 o 
   5  12  20      139.28      158.25     31.89 o 
   6  12  20      103.70      103.99     73.38 o 
   7  12  20        1.13      160.37     79.99 o 
   0  13  20      747.91      833.20     45.03 o 
   1  13  20      626.23      706.28     41.39 o 
   2  13  20      331.84      301.53     98.84 o 
   3  13  20       91.54       79.06     65.39 o 
   4  13  20       16.19       84.14     90.40 o 
   5  13  20      250.72      203.75     66.67 o 
   6  13  20       90.12      118.87    147.17 o 
   7  13  20      198.44      227.84     90.84 o 
   0  14  20      374.41      327.25     16.40 o 
   1  14  20       29.99       36.04     37.84 o 
   2  14  20      250.22      192.62     33.86 o 
   3  14  20       67.69      121.12    109.33 o 
   4  14  20       45.80       45.85     55.10 o 
   5  14  20      439.53      360.79     77.93 o 
   6  14  20      126.04      188.81     66.71 o 
   0  15  20        6.02       12.61     42.05 o 
   1  15  20       78.90       82.51     17.19 o 
   2  15  20      222.76      251.54    108.08 o 
   3  15  20      347.47      334.43     47.22 o 
   4  15  20      257.41      288.62     63.54 o 
   5  15  20       78.40      126.27     56.56 o 
   6  15  20      268.72      291.03     92.94 o 
   0  16  20      132.05      125.73     50.88 o 
   1  16  20       27.65       18.22     11.28 o 
   2  16  20      102.22       94.27     23.54 o 
   3  16  20       52.50       39.16     27.09 o 
   4  16  20       29.73      -18.72    109.53 o 
   5  16  20      151.08       73.78     52.54 o 
   0  17  20       61.55      125.72     37.84 o 
   1  17  20       35.61        4.14     35.95 o 
   2  17  20        3.42       13.31     17.11 o 
   3  17  20      145.84      251.28     43.38 o 
   4  17  20      114.22      135.00     52.98 o 
   5  17  20        3.49      -14.77     60.46 o 
   0  18  20       16.94       33.22     37.42 o 
   1  18  20      102.94       62.48     62.86 o 
   2  18  20      193.88      168.62     56.37 o 
   3  18  20      237.74      211.12     84.95 o 
   4  18  20       18.59        5.71     32.41 o 
   0  19  20       51.32      311.15    121.10 o 
   1  19  20      139.32      125.73     88.73 o 
   2  19  20       57.44      -92.51     92.51 o 
   3  19  20       16.72      205.19     83.67 o 
   0  20  20       12.02      117.31    143.38 o 
   1  20  20      241.23      151.82     92.52 o 
   2  20  20       12.87      121.51     84.51 o 
   1   0  21       67.24       79.89     46.25 o 
   2   0  21      207.12      168.23     37.01 o 
   3   0  21       35.03       75.69     38.26 o 
   4   0  21        8.84      -29.85     42.47 o 
   5   0  21       38.17       24.81     45.83 o 
   6   0  21      430.86      483.33     54.26 o 
   7   0  21       11.00      -46.25     67.27 o 
   8   0  21        8.49      -33.22     71.06 o 
   0   1  21      627.06      752.82     74.90 o 
   1   1  21      277.05      267.24     40.53 o 
   2   1  21      262.88      228.66     33.81 o 
   3   1  21      532.02      587.17     88.77 o 
   4   1  21      174.87      220.93     34.00 o 
   5   1  21      436.96      361.76     39.91 o 
   6   1  21        2.84      -33.83     33.83 o 
   7   1  21      152.41      140.67     49.40 o 
   8   1  21       91.27      149.32     59.61 o 
   0   2  21      939.42      833.53     74.93 o 
   1   2  21      638.52      610.12    104.99 o 
   2   2  21      119.60      103.26     26.36 o 
   3   2  21     1110.45     1207.17     54.10 o 
   4   2  21      724.75      628.66     42.55 o 
   5   2  21      100.08      135.09     31.50 o 
   6   2  21       86.76       29.00     32.49 o 
   7   2  21      197.29      155.39     50.85 o 
   8   2  21        9.86      -41.32     52.26 o 
   0   3  21        1.32        4.20     38.26 o 
   1   3  21      375.10      350.30     59.31 o 
   2   3  21      390.46      290.46     31.98 o 
   3   3  21       49.29      111.21     31.81 o 
   4   3  21      696.55      634.50    127.29 o 
   5   3  21      557.31      625.72     48.40 o 
   6   3  21      101.80       27.05     38.56 o 
   7   3  21       64.64       63.44     44.17 o 
   8   3  21       85.12       28.95    249.98 o 
   0   4  21        0.48       -8.41     33.64 o 
   1   4  21      886.83      992.39     58.84 o 
   2   4  21       44.96       68.10     24.26 o 
   3   4  21      357.20      321.49     33.86 o 
   4   4  21     1352.94     1189.64     56.59 o 
   5   4  21      716.57      836.22     92.36 o 
   6   4  21      522.37      510.08     51.50 o 
   7   4  21      299.82      251.24     72.97 o 
   8   4  21       69.65       93.14     51.18 o 
   0   5  21      274.05      301.99     49.63 o 
   1   5  21      134.48       97.95     33.33 o 
   2   5  21      275.46      230.44     28.26 o 
   3   5  21      233.11      208.41     27.66 o 
   4   5  21      641.48      487.65     39.52 o 
   5   5  21      475.82      580.81     96.55 o 
   6   5  21      765.39      872.39    107.51 o 
   7   5  21      185.17      239.82     62.40 o 
   8   5  21       19.56      -13.97     38.59 o 
   0   6  21        2.56      -41.63     41.63 o 
   1   6  21       36.83       51.01     58.66 o 
   2   6  21     1264.45     1322.52     52.01 o 
   3   6  21      634.43      675.78     81.42 o 
   4   6  21       50.04       86.23     45.83 o 
   5   6  21       34.19       81.24     50.67 o 
   6   6  21       47.19       16.61     35.85 o 
   7   6  21      367.21      353.78     58.82 o 
   8   6  21       81.47       84.27     83.68 o 
   0   7  21      944.95      875.15     72.82 o 
   1   7  21      537.75      320.12     77.42 o 
   2   7  21      911.83      865.19     58.93 o 
   3   7  21      564.14      508.56     68.37 o 
   4   7  21        4.99      -33.90     48.35 o 
   5   7  21       91.26      119.01    117.53 o 
   6   7  21      109.39       72.94     52.56 o 
   7   7  21      260.46      274.90     47.32 o 
   8   7  21       49.48      113.51     97.13 o 
   0   8  21       15.50        0.00     42.05 o 
   1   8  21      269.48      219.97     32.33 o 
   2   8  21      432.72      486.64     86.24 o 
   3   8  21       24.59      -12.61     25.23 o 
   4   8  21      766.08      679.37     46.19 o 
   5   8  21      582.73      505.31    121.59 o 
   6   8  21      272.91      441.87    138.16 o 
   7   8  21       39.44      -30.10     64.96 o 
   8   8  21      131.18      143.95     49.64 o 
   0   9  21      335.68      353.74     46.27 o 
   1   9  21      330.14      295.30     78.45 o 
   2   9  21      483.11      435.37     56.58 o 
   3   9  21      706.30      703.16     43.73 o 
   4   9  21      165.71      208.37     36.76 o 
   5   9  21      252.77      270.04     43.74 o 
   6   9  21        0.32      -42.33     42.33 o 
   7   9  21       18.68      -13.01     48.56 o 
   0  10  21       91.47      105.13     29.43 o 
   1  10  21       45.17       56.35     26.16 o 
   2  10  21        2.74      -11.12     48.56 o 
   3  10  21      290.18      269.23     55.31 o 
   4  10  21      121.80       97.02     30.13 o 
   5  10  21      410.23      466.35     97.80 o 
   6  10  21        5.82      -30.47     30.47 o 
   7  10  21       26.67      -77.83     77.83 o 
   0  11  21       18.41      -21.02     25.23 o 
   1  11  21      218.53      276.20     30.70 o 
   2  11  21      496.55      517.98     90.24 o 
   3  11  21      146.72      157.45     38.70 o 
   4  11  21       57.58      134.06     61.39 o 
   5  11  21      219.50      187.19     79.27 o 
   6  11  21       79.13      140.22     68.38 o 
   7  11  21       30.88      153.80    111.21 o 
   0  12  21        2.99      -21.02     25.23 o 
   1  12  21      113.90      123.92     23.12 o 
   2  12  21      275.70      245.91     61.83 o 
   3  12  21       25.02      106.59     37.63 o 
   4  12  21      291.52      397.24     82.22 o 
   5  12  21        4.14       13.56     37.96 o 
   6  12  21      180.59       38.28     77.50 o 
   7  12  21       26.91      -11.71    118.15 o 
   0  13  21       24.16       66.85     21.02 o 
   1  13  21      672.86      630.38     54.70 o 
   2  13  21      226.42      193.93     39.26 o 
   3  13  21      177.21       54.45     48.15 o 
   4  13  21      150.76      123.74     61.64 o 
   5  13  21      111.67      -13.68     79.90 o 
   6  13  21      210.50      242.52     71.49 o 
   0  14  21        0.00        4.20     16.82 o 
   1  14  21      195.91      202.30     32.33 o 
   2  14  21      203.44      250.73     44.49 o 
   3  14  21       30.63      106.26    128.24 o 
   4  14  21       67.98       51.74    103.02 o 
   5  14  21       54.12      -22.19     59.96 o 
   6  14  21       95.67      147.52    117.95 o 
   0  15  21      108.98      252.30     72.33 o 
   1  15  21      102.52       56.26     42.05 o 
   2  15  21       14.03       28.15     30.35 o 
   3  15  21       63.80        5.24    113.74 o 
   4  15  21       86.45        3.12     43.94 o 
   5  15  21       85.15      138.00     62.29 o 
   0  16  21      404.91      365.95     54.68 o 
   1  16  21       52.01       71.29     48.57 o 
   2  16  21      264.56      291.70     30.35 o 
   3  16  21       11.42       -1.47     34.15 o 
   4  16  21      356.66      364.00     60.57 o 
   5  16  21      119.61       86.74     58.25 o 
   0  17  21      849.14      878.65     88.37 o 
   1  17  21      213.74      267.20     71.28 o 
   2  17  21      116.22      161.76     37.43 o 
   3  17  21      106.85      175.50     42.26 o 
   4  17  21        5.48       35.99     83.67 o 
   0  18  21       41.98        4.20    161.88 o 
   1  18  21      216.78      151.82    118.17 o 
   2  18  21       87.77      343.96    129.93 o 
   3  18  21        5.26      -67.69     67.69 o 
   0  19  21      276.80      139.21    227.95 o 
   1  19  21       76.83      -58.45     75.27 o 
   2  19  21      301.86      277.58     88.74 o 
   0  20  21      126.93        0.00     42.05 o 
   0   0  22       50.42       79.89     96.29 o 
   1   0  22        0.00       62.65     42.05 o 
   2   0  22       78.39      117.32     46.25 o 
   3   0  22       41.70       16.82     46.25 o 
   4   0  22      755.21      611.03     63.96 o 
   5   0  22      753.84      867.28     72.80 o 
   6   0  22      155.76      306.56     68.12 o 
   7   0  22      118.37       62.66     58.45 o 
   8   0  22       15.94      -71.06    100.49 o 
   0   1  22      211.55      100.94     50.89 o 
   1   1  22       10.54       -7.95     54.45 o 
   2   1  22      955.08     1046.11     50.45 o 
   3   1  22      257.24      237.82     51.10 o 
   4   1  22      226.81      254.61     61.19 o 
   5   1  22       18.04       -3.88     32.38 o 
   6   1  22       39.18       52.59     37.08 o 
   7   1  22       60.41       64.76     41.19 o 
   8   1  22       19.55      -32.62     79.47 o 
   0   2  22     1689.37     1869.11    162.64 o 
   1   2  22      309.73      304.58     38.09 o 
   2   2  22      760.17      796.25     44.04 o 
   3   2  22      353.24      328.69     33.77 o 
   4   2  22       73.62       86.63     29.09 o 
   5   2  22       51.82       93.12     35.23 o 
   6   2  22      139.98       14.52     47.94 o 
   7   2  22       21.23       15.44     79.68 o 
   8   2  22        6.33      111.80     54.16 o 
   0   3  22      923.73      732.02     70.30 o 
   1   3  22      384.74      405.87     57.21 o 
   2   3  22      909.81      927.94     47.46 o 
   3   3  22      490.47      477.48     70.68 o 
   4   3  22       95.43       57.26     71.06 o 
   5   3  22      170.80      164.34     35.13 o 
   6   3  22        6.67      -16.41     34.35 o 
   7   3  22       43.06       87.57    143.59 o 
   8   3  22       32.61       19.73     66.72 o 
   0   4  22       30.45      100.91     47.09 o 
   1   4  22       44.54       81.94     56.97 o 
   2   4  22      290.24      343.94     54.89 o 
   3   4  22      396.76      386.93     77.61 o 
   4   4  22      278.72      328.87     39.96 o 
   5   4  22      311.28      329.35     39.41 o 
   6   4  22      134.95       57.39     45.04 o 
   7   4  22      215.14      211.08    100.30 o 
   8   4  22       27.00       60.29     64.96 o 
   0   5  22     1447.38     1624.16     99.40 o 
   1   5  22       26.81       76.84     32.01 o 
   2   5  22     1479.53     1452.26     79.19 o 
   3   5  22       16.42       11.01     28.30 o 
   4   5  22      621.95      670.90     41.23 o 
   5   5  22      223.64      177.47     48.78 o 
   6   5  22       96.92      195.54    106.81 o 
   7   5  22       54.84       -7.89     59.24 o 
   8   5  22       29.60       93.39     53.10 o 
   0   6  22      791.52      778.17     72.39 o 
   1   6  22      301.41      309.63     40.56 o 
   2   6  22       99.57      141.51     32.56 o 
   3   6  22      145.63      186.01     31.37 o 
   4   6  22      604.36      641.53     59.32 o 
   5   6  22      139.57      171.93     32.70 o 
   6   6  22      195.73      326.33     86.21 o 
   7   6  22       21.50       27.79     57.57 o 
   8   6  22      146.19      123.76     68.64 o 
   0   7  22     1374.09     1372.94     86.76 o 
   1   7  22      137.73      115.23     42.47 o 
   2   7  22     1522.47     1596.04     69.32 o 
   3   7  22      362.57      332.97     34.72 o 
   4   7  22      148.95      195.03     76.11 o 
   5   7  22      190.00      157.34     74.01 o 
   6   7  22      183.74      212.13     63.92 o 
   7   7  22      703.40      825.56    133.16 o 
   0   8  22     1040.35      977.91     77.04 o 
   1   8  22      123.41      165.27     29.29 o 
   2   8  22      598.23      454.48     42.36 o 
   3   8  22       60.38       43.10     23.14 o 
   4   8  22      114.01       78.30     33.43 o 
   5   8  22      108.66      101.38     46.47 o 
   6   8  22      258.40      233.39    115.87 o 
   7   8  22        4.12       -1.22     52.35 o 
   0   9  22      678.22      656.42     73.22 o 
   1   9  22      640.09      658.47     43.42 o 
   2   9  22      487.33      483.69     54.90 o 
   3   9  22      637.66      695.39     46.95 o 
   4   9  22      298.44      387.10     79.49 o 
   5   9  22      122.03      150.59     37.25 o 
   6   9  22      265.58      248.49     67.50 o 
   7   9  22      138.50      208.25     67.18 o 
   0  10  22      405.60      399.20     46.69 o 
   1  10  22       12.56       18.15     28.08 o 
   2  10  22       22.77       42.94     29.43 o 
   3  10  22        9.11       12.42     28.30 o 
   4  10  22       96.91       78.09     38.06 o 
   5  10  22       55.46       87.39     76.11 o 
   6  10  22      288.62      223.89    147.20 o 
   7  10  22      354.73      468.20     89.31 o 
   0  11  22      352.04      306.63     43.32 o 
   1  11  22      537.75      485.50     36.37 o 
   2  11  22      181.20      156.77     28.53 o 
   3  11  22       45.52      103.97     38.70 o 
   4  11  22       83.97       99.21     54.87 o 
   5  11  22       77.72       -8.38     40.25 o 
   6  11  22       57.42      169.43     63.64 o 
   0  12  22       15.92        8.41     25.23 o 
   1  12  22       47.28       30.01     19.34 o 
   2  12  22       25.63       36.99     34.30 o 
   3  12  22       17.69       60.13     37.61 o 
   4  12  22       47.75       85.11     92.08 o 
   5  12  22       56.89        8.41     56.49 o 
   6  12  22      252.32      243.74    212.59 o 
   0  13  22       49.55       37.84     25.65 o 
   1  13  22       40.32       38.89     44.15 o 
   2  13  22      551.71      603.37     56.36 o 
   3  13  22       45.05      -42.27     42.27 o 
   4  13  22        7.96       14.07     39.08 o 
   5  13  22       72.39       96.24    111.22 o 
   6  13  22       33.99       36.41     64.15 o 
   0  14  22      117.76       97.14     20.60 o 
   1  14  22       77.19       64.24     48.57 o 
   2  14  22      290.10      361.89     72.97 o 
   3  14  22      200.10      180.37     45.46 o 
   4  14  22      256.19      288.63     58.35 o 
   5  14  22      201.43      354.47    125.74 o 
   0  15  22      485.28      597.76     79.08 o 
   1  15  22       65.96       76.74     92.09 o 
   2  15  22      132.41      101.34     34.79 o 
   3  15  22       20.24       14.56    102.80 o 
   4  15  22      123.98      245.81    109.12 o 
   5  15  22       16.26       61.25     94.81 o 
   0  16  22       24.60        4.20     51.30 o 
   1  16  22      322.82      291.33     59.30 o 
   2  16  22       25.13       36.07     29.22 o 
   3  16  22       89.64      173.87     64.55 o 
   4  16  22       81.59       76.50     52.73 o 
   0  17  22      126.90      130.36     50.46 o 
   1  17  22       13.05       52.61     31.51 o 
   2  17  22      245.01      217.93     58.67 o 
   3  17  22       51.36       79.49     60.16 o 
   4  17  22       17.97       18.13     58.86 o 
   0  18  22      151.66       42.05    130.36 o 
   1  18  22      119.45       24.81    242.21 o 
   2  18  22       47.21      -92.50     92.50 o 
   3  18  22        3.93      -66.85    100.49 o 
   0  19  22       31.17      125.72    126.56 o 
   1  19  22       83.56      -37.84     79.89 o 
   1   0  23        9.79      -46.25     46.25 o 
   2   0  23        0.66       54.66     45.83 o 
   3   0  23       15.72       54.66     45.83 o 
   4   0  23        0.85       12.61     42.05 o 
   5   0  23      355.45      417.25     71.50 o 
   6   0  23       27.72      108.90     50.04 o 
   7   0  23      182.64      125.74     71.49 o 
   8   0  23        2.77       92.08     92.08 o 
   0   1  23      149.41      117.33     58.87 o 
   1   1  23      338.32      412.94     48.08 o 
   2   1  23      888.45      856.11     46.36 o 
   3   1  23      382.53      490.24    144.91 o 
   4   1  23      584.18      600.57     87.72 o 
   5   1  23      169.68      175.12     38.80 o 
   6   1  23      127.21      173.36     46.89 o 
   7   1  23       29.55       -8.93     62.65 o 
   8   1  23      117.72      177.63     85.32 o 
   0   2  23     1087.79     1177.99    115.78 o 
   1   2  23      141.52       73.13     38.51 o 
   2   2  23       42.32        8.23     31.28 o 
   3   2  23       33.22       32.33     27.12 o 
   4   2  23      910.53      806.97     71.76 o 
   5   2  23      613.80      751.88     53.22 o 
   6   2  23      248.68      201.01     39.96 o 
   7   2  23      154.35      266.54    149.70 o 
   8   2  23       93.24      194.97     54.84 o 
   0   3  23       26.57       54.66     45.83 o 
   1   3  23        3.89      -26.06     30.58 o 
   2   3  23       27.39        0.76     27.33 o 
   3   3  23     1645.27     1641.52     68.76 o 
   4   3  23     1578.18     1618.24     71.82 o 
   5   3  23       30.26       70.10     45.83 o 
   6   3  23      130.71      115.15     43.20 o 
   7   3  23       38.86      -27.72     48.67 o 
   0   4  23      188.26      159.81     50.89 o 
   1   4  23      193.49      162.61     46.47 o 
   2   4  23       47.97        0.93     26.27 o 
   3   4  23     1589.97     1546.58     71.05 o 
   4   4  23      129.73      111.26     35.74 o 
   5   4  23       75.71        2.10     77.79 o 
   6   4  23       20.68        5.30     62.86 o 
   7   4  23      101.32      -50.67     50.67 o 
   0   5  23      625.56      539.42     66.48 o 
   1   5  23      191.92      133.18     39.61 o 
   2   5  23       40.87      -25.96     25.96 o 
   3   5  23      313.12      314.03     44.16 o 
   4   5  23      120.16      152.68     35.50 o 
   5   5  23       53.37       60.28     52.77 o 
   6   5  23       62.58      -60.18    100.50 o 
   7   5  23       86.24      221.87     60.21 o 
   0   6  23        2.11      -37.84     37.84 o 
   1   6  23      343.98      401.07     39.82 o 
   2   6  23      228.20      262.64     54.67 o 
   3   6  23      219.61      217.28     36.17 o 
   4   6  23      250.34      230.24     33.91 o 
   5   6  23      525.87      412.68     45.27 o 
   6   6  23       31.64       35.85     40.18 o 
   7   6  23      139.81       78.05     79.69 o 
   0   7  23      191.83      306.58     54.67 o 
   1   7  23      156.04      189.36     34.23 o 
   2   7  23      105.29       59.63     29.48 o 
   3   7  23      764.05      678.22     42.24 o 
   4   7  23      237.62      241.40     46.89 o 
   5   7  23      169.94      218.50     40.77 o 
   6   7  23       17.59      -15.09     50.12 o 
   7   7  23       44.79      -65.38     65.38 o 
   0   8  23       30.33      -42.05     50.46 o 
   1   8  23      269.34      242.16     46.05 o 
   2   8  23      506.33      453.76     41.03 o 
   3   8  23       10.67      -31.06     31.06 o 
   4   8  23       25.70        8.17     58.87 o 
   5   8  23       66.64       48.14     36.45 o 
   6   8  23       64.54      191.00     49.81 o 
   7   8  23       57.51      159.73     71.69 o 
   0   9  23      268.55      205.24     42.90 o 
   1   9  23       52.90       32.34     29.22 o 
   2   9  23      145.45      138.37     37.85 o 
   3   9  23      502.27      458.70    119.89 o 
   4   9  23      252.63      338.27    155.40 o 
   5   9  23       94.52       99.34     35.22 o 
   6   9  23      133.67       33.05     89.99 o 
   7   9  23       27.72      144.49    109.53 o 
   0  10  23       10.23      -16.82     37.42 o 
   1  10  23       55.57       65.15     33.85 o 
   2  10  23      148.36       79.92     35.53 o 
   3  10  23       54.45      106.38     75.27 o 
   4  10  23      619.18      598.02    235.18 o 
   5  10  23      328.80      331.21     52.63 o 
   6  10  23       28.80       36.89     67.26 o 
   0  11  23       38.28       24.81     33.64 o 
   1  11  23      578.24      526.92     42.97 o 
   2  11  23       96.36       62.18     59.08 o 
   3  11  23       45.96       60.26     53.51 o 
   4  11  23      498.05      403.11     61.63 o 
   5  11  23       74.60       42.38     50.55 o 
   6  11  23       73.69      265.49     86.03 o 
   0  12  23      165.29      222.46     46.26 o 
   1  12  23      121.77       56.73     20.96 o 
   2  12  23       37.71       66.86     25.08 o 
   3  12  23        5.05      -31.94     37.63 o 
   4  12  23        3.82       12.64     47.57 o 
   5  12  23      165.74      112.62     58.66 o 
   6  12  23       10.14       20.27    210.02 o 
   0  13  23      630.06      652.97     46.28 o 
   1  13  23      181.34      222.46     23.96 o 
   2  13  23       50.38      157.67     59.58 o 
   3  13  23       38.15      117.04     45.74 o 
   4  13  23      162.32      171.55     47.36 o 
   5  13  23      116.46      202.68     98.82 o 
   0  14  23        9.12        8.41     21.02 o 
   1  14  23       16.26       31.29     29.88 o 
   2  14  23      231.95      275.06     43.77 o 
   3  14  23       76.59       18.95     38.24 o 
   4  14  23       12.66       45.76     43.64 o 
   5  14  23       92.52       71.14     69.17 o 
   0  15  23       92.26      -24.81     58.45 o 
   1  15  23      132.47      163.77     53.15 o 
   2  15  23       50.82      113.34     40.29 o 
   3  15  23       70.53        0.05     54.45 o 
   4  15  23      131.14       55.42     77.58 o 
   0  16  23        6.92       83.67     46.25 o 
   1  16  23      218.48      328.44     53.62 o 
   2  16  23      162.94      179.83     43.59 o 
   3  16  23       20.86     -108.95    193.83 o 
   4  16  23       29.61       37.24     65.17 o 
   0  17  23      188.73      163.17     54.67 o 
   1  17  23       72.85        7.57    122.15 o 
   2  17  23       40.54       34.23     46.04 o 
   3  17  23       64.63      142.65     56.13 o 
   0  18  23        8.96      125.72    167.34 o 
   1  18  23       13.38      -83.67     92.50 o 
   0   0  24      127.82       97.14    100.92 o 
   1   0  24      867.99      886.80     81.23 o 
   2   0  24       66.65       33.22     42.05 o 
   3   0  24      394.94      302.02     54.26 o 
   4   0  24      321.18      336.90     59.30 o 
   5   0  24       64.36       66.86     49.62 o 
   6   0  24        1.86       75.68     58.44 o 
   7   0  24      260.70      341.49     76.54 o 
   0   1  24       63.13      179.97     71.48 o 
   1   1  24      553.44      507.42     46.93 o 
   2   1  24      571.83      499.82     41.87 o 
   3   1  24      246.83      226.27     34.40 o 
   4   1  24      923.80      933.52     57.38 o 
   5   1  24        7.73      -26.94     69.38 o 
   6   1  24       51.77      158.86     46.10 o 
   7   1  24       92.43       87.97     54.97 o 
   0   2  24       10.54       88.30     55.08 o 
   1   2  24      145.24      164.57     48.36 o 
   2   2  24      468.39      396.98     52.80 o 
   3   2  24      478.98      460.71     41.00 o 
   4   2  24      526.00      599.22     74.25 o 
   5   2  24      150.78      102.40     36.17 o 
   6   2  24      322.08      334.28     47.67 o 
   7   2  24      134.77      108.80     73.38 o 
   0   3  24        2.75      117.31     75.68 o 
   1   3  24      223.44      305.25     81.17 o 
   2   3  24      386.45      450.68     40.80 o 
   3   3  24      499.34      535.34     39.31 o 
   4   3  24       10.49       68.13     31.28 o 
   5   3  24      535.01      445.84     59.32 o 
   6   3  24       58.66       55.09     50.25 o 
   7   3  24       62.87       68.39     61.19 o 
   0   4  24       23.13       -4.20     42.47 o 
   1   4  24      497.18      503.18     45.14 o 
   2   4  24      329.90      376.29     33.64 o 
   3   4  24        5.46      -33.43     33.43 o 
   4   4  24      446.31      503.72     69.20 o 
   5   4  24       26.06       78.67     52.35 o 
   6   4  24      556.97      458.53    100.33 o 
   7   4  24      377.42      260.46     69.82 o 
   0   5  24      581.62      512.45     76.15 o 
   1   5  24     1648.37     1698.31    106.57 o 
   2   5  24      460.28      419.32     46.29 o 
   3   5  24       91.83       97.13     32.52 o 
   4   5  24       55.17      114.13     34.22 o 
   5   5  24      100.45       95.51     30.28 o 
   6   5  24       11.96       -7.73     60.76 o 
   7   5  24       51.05      -51.81     51.81 o 
   0   6  24       38.27      168.19     53.82 o 
   1   6  24       13.22       10.78     48.14 o 
   2   6  24       60.41       99.28     30.81 o 
   3   6  24      149.18      140.77     31.45 o 
   4   6  24       19.77       23.03     28.08 o 
   5   6  24       88.75       78.00     61.18 o 
   6   6  24      112.19       57.67     40.20 o 
   7   6  24      290.64      221.68     62.02 o 
   0   7  24        8.86       12.61     37.84 o 
   1   7  24      786.23      634.32    136.56 o 
   2   7  24      536.44      576.06     59.95 o 
   3   7  24      257.52      257.04     30.86 o 
   4   7  24        3.37       27.43     31.15 o 
   5   7  24      193.63      176.18     36.58 o 
   6   7  24       70.76       26.88     42.34 o 
   7   7  24      330.35      455.58    101.36 o 
   0   8  24      202.32      226.26     54.67 o 
   1   8  24      117.89       92.38     32.56 o 
   2   8  24      250.69      203.59     33.22 o 
   3   8  24      278.69      283.83     39.31 o 
   4   8  24      310.90      312.25     50.26 o 
   5   8  24       79.89       88.30     40.53 o 
   6   8  24       30.04        5.79     35.41 o 
   0   9  24       63.81       42.05     46.25 o 
   1   9  24      755.50      658.06     47.89 o 
   2   9  24      666.36      750.66     48.62 o 
   3   9  24       68.71       45.67     28.91 o 
   4   9  24      162.47      146.55     33.33 o 
   5   9  24       14.09      -12.95     31.41 o 
   6   9  24       94.13      130.35     90.83 o 
   0  10  24       83.57       79.89     38.26 o 
   1  10  24       52.59       90.96     30.94 o 
   2  10  24       10.58      -33.83     56.76 o 
   3  10  24      122.18      144.43     52.14 o 
   4  10  24      100.93       47.47    103.02 o 
   5  10  24      168.02      211.60     71.07 o 
   6  10  24       18.73      112.20     74.56 o 
   0  11  24       73.71       88.30     42.47 o 
   1  11  24      753.96      635.47     49.47 o 
   2  11  24      201.08      125.47     50.68 o 
   3  11  24      123.95       28.45     50.49 o 
   4  11  24      193.23      244.88    170.11 o 
   5  11  24      120.18      131.92     59.40 o 
   0  12  24        5.79        4.20     34.06 o 
   1  12  24       77.77       76.82     26.47 o 
   2  12  24      111.13       74.60     42.05 o 
   3  12  24      238.33      167.74     48.31 o 
   4  12  24       30.83      124.00    107.22 o 
   5  12  24       17.41      108.55    105.12 o 
   0  13  24        7.53      -42.47     42.47 o 
   1  13  24      535.49      506.30     37.14 o 
   2  13  24      221.07      144.82     80.32 o 
   3  13  24       89.52       62.00     46.80 o 
   4  13  24       79.50      132.23     63.28 o 
   5  13  24      125.54      168.15    170.93 o 
   0  14  24       83.36      142.55     58.87 o 
   1  14  24       17.59       19.66     40.48 o 
   2  14  24      148.91      187.92     80.11 o 
   3  14  24        9.73       24.72     55.40 o 
   4  14  24       63.50       45.22     54.85 o 
   0  15  24       14.41       75.68     71.06 o 
   1  15  24       46.47       13.87     40.35 o 
   2  15  24      110.52       88.78     42.90 o 
   3  15  24       18.02      -93.25     95.02 o 
   0  16  24      326.01      447.08     71.50 o 
   1  16  24       63.29       83.68     40.68 o 
   2  16  24       31.22       71.71    111.42 o 
   3  16  24       34.31       53.47     60.76 o 
   0  17  24       66.04     -151.79    151.79 o 
   1  17  24       78.68      282.15    189.64 o 
   1   0  25      204.17      176.63     55.09 o 
   2   0  25        6.62       79.89     46.25 o 
   3   0  25     1133.18     1031.38     83.35 o 
   4   0  25        4.71       46.25     42.47 o 
   5   0  25       32.27       62.65     62.65 o 
   6   0  25        1.11      -33.22     83.67 o 
   7   0  25        3.77       62.65     54.24 o 
   0   1  25       89.34       62.65     54.24 o 
   1   1  25      930.92      978.56     73.66 o 
   2   1  25      329.15      293.64     35.09 o 
   3   1  25      108.84       43.24     35.06 o 
   4   1  25      203.86      269.16     46.15 o 
   5   1  25       46.93      109.11     38.35 o 
   6   1  25       47.37       87.92    124.46 o 
   7   1  25        8.14       -7.27     46.67 o 
   0   2  25      234.17      142.57     50.89 o 
   1   2  25      321.66      316.49     46.27 o 
   2   2  25      224.82      271.08     34.53 o 
   3   2  25      301.02      359.09     41.34 o 
   4   2  25      300.04      254.96     63.30 o 
   5   2  25      171.63      126.29     37.56 o 
   6   2  25       79.00       69.68     44.45 o 
   7   2  25        5.44      -38.49    140.85 o 
   0   3  25      377.28      236.40     59.73 o 
   1   3  25      387.38      338.80     48.58 o 
   2   3  25       83.04       83.68     33.33 o 
   3   3  25      190.19      185.40     82.01 o 
   4   3  25      208.60      102.30     34.36 o 
   5   3  25       12.20       41.14     42.22 o 
   6   3  25       24.02       36.97     73.16 o 
   7   3  25       19.32       12.17     52.63 o 
   0   4  25      757.16      749.46     88.79 o 
   1   4  25      626.00      586.75     54.15 o 
   2   4  25      206.73      171.37     56.98 o 
   3   4  25      219.64      179.73     46.05 o 
   4   4  25      295.70      304.70     39.47 o 
   5   4  25      112.28       68.55     37.54 o 
   6   4  25       20.11        9.57     42.42 o 
   0   5  25      111.72      108.91     63.50 o 
   1   5  25      428.98      393.16     62.89 o 
   2   5  25       65.66       75.24     41.43 o 
   3   5  25      339.62      345.93     58.46 o 
   4   5  25       68.80       -2.20     28.30 o 
   5   5  25       67.01       58.82     37.08 o 
   6   5  25       47.55        7.97     46.25 o 
   0   6  25      318.24      282.22     63.09 o 
   1   6  25      284.22      355.81     61.62 o 
   2   6  25      138.46      121.31     39.69 o 
   3   6  25      335.36      398.49     38.21 o 
   4   6  25      454.95      450.44    117.36 o 
   5   6  25       31.17       10.63     46.25 o 
   6   6  25      240.52      253.40     49.23 o 
   0   7  25      169.49       75.70     54.25 o 
   1   7  25     1229.64     1262.41     80.62 o 
   2   7  25      515.12      527.48     67.31 o 
   3   7  25       53.21        9.51     32.41 o 
   4   7  25      236.50      238.73     36.48 o 
   5   7  25       38.69       16.38     33.42 o 
   6   7  25      185.13      195.98     61.19 o 
   0   8  25      314.95      256.56     62.25 o 
   1   8  25      117.58      179.52     67.70 o 
   2   8  25      110.27      102.38     32.66 o 
   3   8  25      429.26      383.32     44.76 o 
   4   8  25      259.69      179.74     31.29 o 
   5   8  25      240.05      241.85     58.88 o 
   6   8  25       36.46        0.37     71.60 o 
   0   9  25      729.83      585.30     66.06 o 
   1   9  25       67.02       58.47     33.93 o 
   2   9  25      491.34      522.68     49.10 o 
   3   9  25       25.25       25.85     39.73 o 
   4   9  25       39.03        7.44     35.66 o 
   5   9  25       85.84       23.21    128.04 o 
   6   9  25       81.90      -37.91     57.28 o 
   0  10  25      820.18      714.12     66.07 o 
   1  10  25       53.62       89.57     67.49 o 
   2  10  25       93.68       80.86     31.15 o 
   3  10  25      322.15      155.77     34.85 o 
   4  10  25       98.78       33.79     64.42 o 
   5  10  25       93.24       92.65     88.51 o 
   0  11  25      298.76      365.91     47.11 o 
   1  11  25       97.49      165.30     44.36 o 
   2  11  25      657.32      603.58     54.81 o 
   3  11  25      103.89       42.05     60.18 o 
   4  11  25      193.50      253.35     74.55 o 
   5  11  25       43.18      142.76     92.71 o 
   0  12  25       41.92       92.08     37.42 o 
   1  12  25       46.78       31.53     46.04 o 
   2  12  25      130.62      237.87     99.24 o 
   3  12  25      262.24      272.36     58.88 o 
   4  12  25      278.44      201.34     59.03 o 
   0  13  25       10.14      -66.85     66.85 o 
   1  13  25       86.66       86.10     86.20 o 
   2  13  25       58.47       33.97     81.78 o 
   3  13  25        6.48      -56.89     60.64 o 
   4  13  25       14.31       33.07     62.22 o 
   0  14  25      193.60      176.62     58.45 o 
   1  14  25       79.07       85.91     60.97 o 
   2  14  25       91.86        7.97     90.41 o 
   3  14  25       95.57      -18.30     96.29 o 
   0  15  25       27.31      108.90     75.68 o 
   1  15  25       50.92       46.79     41.76 o 
   2  15  25       70.01      110.05     40.48 o 
   0  16  25       60.11      134.55    109.74 o 
   1  16  25       16.06      -64.68     94.81 o 
   0   0  26       10.34      -71.06    180.38 o 
   1   0  26       67.60       71.06     66.86 o 
   2   0  26      127.18      130.36     45.84 o 
   3   0  26        0.35       50.88     46.25 o 
   4   0  26        0.07      -42.05     58.86 o 
   5   0  26       56.02      -54.66     54.66 o 
   6   0  26        2.00      -16.82     50.45 o 
   0   1  26       28.69      134.55     84.09 o 
   1   1  26      316.57      313.16     54.97 o 
   2   1  26      238.12      233.83     35.83 o 
   3   1  26       15.38       31.37     37.30 o 
   4   1  26      117.32      133.19     63.08 o 
   5   1  26      233.24      308.30     54.67 o 
   6   1  26        0.25      -42.42     42.42 o 
   0   2  26      166.81      336.85     83.27 o 
   1   2  26      235.11      187.38     40.84 o 
   2   2  26       71.46       31.33     85.99 o 
   3   2  26      134.16      190.31     33.93 o 
   4   2  26      234.75      215.86     40.37 o 
   5   2  26      100.12      115.46     41.18 o 
   6   2  26      143.13      150.03     44.36 o 
   0   3  26      285.63      142.58     66.45 o 
   1   3  26      902.86      909.24     73.65 o 
   2   3  26      127.26       84.26     54.88 o 
   3   3  26        6.31      -28.41     29.97 o 
   4   3  26      143.52      190.94     36.65 o 
   5   3  26      116.99      120.44     52.14 o 
   6   3  26      102.28      110.66     77.37 o 
   0   4  26      108.25      147.18     63.08 o 
   1   4  26       41.29       47.55     32.38 o 
   2   4  26        7.40       25.02     38.65 o 
   3   4  26      184.29      144.95     32.41 o 
   4   4  26      106.27      145.13     38.50 o 
   5   4  26      147.25      134.55     39.74 o 
   6   4  26        5.06        7.68     46.66 o 
   0   5  26      527.97      533.02    101.81 o 
   1   5  26       36.98       62.91     37.95 o 
   2   5  26      562.98      608.53     50.87 o 
   3   5  26        4.71        6.03     32.19 o 
   4   5  26       85.05       98.28     36.27 o 
   5   5  26       53.37       27.84     39.30 o 
   6   5  26       60.99      173.47    132.45 o 
   0   6  26      459.50      391.21     71.93 o 
   1   6  26      269.33      245.07     42.94 o 
   2   6  26      292.76      276.43     36.48 o 
   3   6  26       15.04       -2.52     44.36 o 
   4   6  26      123.31       38.51     59.08 o 
   5   6  26       63.50       88.29     65.17 o 
   6   6  26       79.02      -32.17     47.33 o 
   0   7  26      959.40     1006.32     94.70 o 
   1   7  26       37.16       55.10     46.46 o 
   2   7  26      142.65      134.58     40.32 o 
   3   7  26      174.37      124.98     42.84 o 
   4   7  26        1.87        9.06     50.03 o 
   5   7  26        8.18        8.53     86.19 o 
   0   8  26       34.82       50.88     46.25 o 
   1   8  26       47.51       31.76     44.15 o 
   2   8  26      216.66      191.85     44.16 o 
   3   8  26      136.39      246.81     60.55 o 
   4   8  26      109.83      167.19    103.44 o 
   5   8  26      390.52      264.83     68.14 o 
   0   9  26        0.24       46.25     42.47 o 
   1   9  26       58.83       49.92     31.07 o 
   2   9  26      324.74      309.23     44.91 o 
   3   9  26      212.78      306.76     44.06 o 
   4   9  26       90.02      -44.08    115.42 o 
   5   9  26      234.46      218.58     59.62 o 
   0  10  26      217.14       50.89     59.30 o 
   1  10  26      471.63      488.96     63.10 o 
   2  10  26       67.58      -14.68     56.77 o 
   3  10  26      376.42      438.93     87.70 o 
   4  10  26       45.11      224.65     67.28 o 
   5  10  26      323.04      373.42    190.10 o 
   0  11  26       50.28       62.65     62.65 o 
   1  11  26      118.61      145.29     31.45 o 
   2  11  26      121.74      104.67     47.33 o 
   3  11  26       72.74       66.59     57.24 o 
   4  11  26       74.12      191.67     63.28 o 
   0  12  26      140.92      168.21     63.92 o 
   1  12  26       25.19       46.21     42.22 o 
   2  12  26      120.44       23.89     39.26 o 
   3  12  26      339.63      215.92     86.64 o 
   4  12  26      106.45      271.38     66.46 o 
   0  13  26      105.70       75.69     58.45 o 
   1  13  26       51.53       81.15     53.32 o 
   2  13  26       26.87       75.52     58.80 o 
   3  13  26       77.51      172.70     54.05 o 
   0  14  26        5.15      -37.84     55.08 o 
   1  14  26        3.21      -20.94     47.42 o 
   2  14  26       42.31       44.11     68.23 o 
   0  15  26       81.49      117.32     71.48 o 
   1  15  26       84.00       57.22     94.61 o 
   1   0  27      144.26      248.11     71.49 o 
   2   0  27        7.90       24.81     45.83 o 
   3   0  27       12.15       71.06     45.83 o 
   4   0  27       13.64       37.84     42.47 o 
   5   0  27       17.69       33.22     92.08 o 
   6   0  27       47.32      -50.88     67.70 o 
   0   1  27      133.58      179.98     83.68 o 
   1   1  27       83.90       28.74     49.85 o 
   2   1  27      485.35      522.86    179.63 o 
   3   1  27      201.37      232.08    124.27 o 
   4   1  27       35.02       10.70     48.35 o 
   5   1  27       95.12       27.78     69.59 o 
   6   1  27       18.92       45.14     37.24 o 
   0   2  27      904.76      994.06    102.27 o 
   1   2  27      158.99      128.12     40.68 o 
   2   2  27      123.45       74.94     35.31 o 
   3   2  27       90.58       71.92     41.19 o 
   4   2  27       86.72       98.03     39.95 o 
   5   2  27        5.69      -23.82     37.24 o 
   6   2  27        4.29      -20.32     43.20 o 
   0   3  27      227.96      201.87     84.53 o 
   1   3  27       80.07      111.46     37.08 o 
   2   3  27      141.28       87.89     35.09 o 
   3   3  27        6.81      -50.54     58.65 o 
   4   3  27       35.52       21.15     38.80 o 
   5   3  27       31.29       99.01     58.87 o 
   0   4  27       76.30      117.32     58.87 o 
   1   4  27      294.55      318.51     43.83 o 
   2   4  27      476.81      453.89     67.31 o 
   3   4  27       70.46       64.70     32.71 o 
   4   4  27       15.00       34.77     62.86 o 
   5   4  27       13.06      -39.30     39.30 o 
   0   5  27      111.56      130.36     59.29 o 
   1   5  27       15.75       57.05     41.47 o 
   2   5  27        5.99       -1.31     31.35 o 
   3   5  27       54.48      -12.61     38.61 o 
   4   5  27       58.99       58.70     32.00 o 
   5   5  27      375.94      297.92     72.98 o 
   0   6  27       54.16      105.12     87.88 o 
   1   6  27      596.82      744.39     58.63 o 
   2   6  27      420.08      486.85     50.07 o 
   3   6  27       24.14       -8.59     46.25 o 
   4   6  27       71.91       40.09     31.33 o 
   5   6  27        4.68       70.55     37.07 o 
   0   7  27        4.48      -29.85     92.50 o 
   1   7  27       71.32      115.73     40.09 o 
   2   7  27      187.77      199.25     43.83 o 
   3   7  27       11.68      147.92    150.95 o 
   4   7  27       20.01       46.09     32.08 o 
   5   7  27      226.17      205.87     71.05 o 
   0   8  27       30.19       62.65     70.64 o 
   1   8  27       51.57       48.81     46.47 o 
   2   8  27      225.22      272.24     72.97 o 
   3   8  27      235.90      269.76     53.37 o 
   4   8  27       37.53       54.03     53.16 o 
   5   8  27       41.75       57.60    126.14 o 
   0   9  27       44.81      232.10     63.07 o 
   1   9  27       25.83      -10.64     35.83 o 
   2   9  27       13.58       47.83     37.63 o 
   3   9  27      316.11      173.96     80.33 o 
   4   9  27      137.85      319.96     82.42 o 
   0  10  27       21.07      -16.82     33.22 o 
   1  10  27       32.75       18.98     32.43 o 
   2  10  27       90.22      114.59     52.84 o 
   3  10  27      120.73      174.23    252.51 o 
   4  10  27       29.84      -75.47     75.47 o 
   0  11  27        0.07       24.81    108.90 o 
   1  11  27       46.88      134.99    141.28 o 
   2  11  27        4.31       25.83     37.45 o 
   3  11  27      257.13      166.95    124.06 o 
   0  12  27       15.84      139.17     93.34 o 
   1  12  27       28.75      -41.95     69.17 o 
   2  12  27       73.69       80.38    159.78 o 
   3  12  27      156.98      108.72     75.69 o 
   0  13  27        1.80       16.82     63.07 o 
   1  13  27      133.31      160.50     57.40 o 
   2  13  27       64.25      142.56     72.45 o 
   0  14  27        0.03      -58.44     58.44 o 
   0   0  28       75.30      -12.61     84.52 o 
   1   0  28       55.13      188.79     74.85 o 
   2   0  28       77.21       66.86     42.47 o 
   3   0  28        0.16        4.20     55.50 o 
   4   0  28      292.69      171.59     68.13 o 
   5   0  28       14.27      139.17     84.09 o 
   0   1  28       83.12       12.61     67.70 o 
   1   1  28       60.58       48.36     77.58 o 
   2   1  28       18.47       62.83     41.47 o 
   3   1  28      113.13       29.93     32.41 o 
   4   1  28      170.21      192.60     38.06 o 
   5   1  28       14.40       51.79     90.61 o 
   0   2  28      224.99      332.24     71.07 o 
   1   2  28      161.43      247.28     54.54 o 
   2   2  28      149.66      105.41     50.25 o 
   3   2  28       80.25      136.56     41.22 o 
   4   2  28       63.85       41.45     34.13 o 
   5   2  28        8.97       66.32     58.86 o 
   0   3  28       23.11      -49.61     49.61 o 
   1   3  28       31.72       -1.49     41.61 o 
   2   3  28      571.81      597.21     54.87 o 
   3   3  28      189.88      235.52     40.07 o 
   4   3  28      277.57      262.90     47.43 o 
   5   3  28      166.73      142.91     57.72 o 
   0   4  28      222.28       79.90     88.32 o 
   1   4  28      433.94      496.19     51.80 o 
   2   4  28       32.89       46.19     38.80 o 
   3   4  28       19.01       56.27     37.63 o 
   4   4  28      165.47      119.88     46.26 o 
   5   4  28        5.31      -16.94     59.76 o 
   0   5  28      201.86      159.81     67.29 o 
   1   5  28       49.10      117.60     56.97 o 
   2   5  28       46.10       68.54     89.98 o 
   3   5  28      138.00      119.06     52.77 o 
   4   5  28       91.13       84.60     39.92 o 
   5   5  28      108.41       56.33     54.97 o 
   0   6  28      240.93      201.87     95.89 o 
   1   6  28       11.07        4.67     42.05 o 
   2   6  28       73.76       46.79     38.49 o 
   3   6  28      284.61      306.27     49.67 o 
   4   6  28      162.96      126.72     54.46 o 
   0   7  28      212.57      214.90     72.33 o 
   1   7  28       25.14       30.39     79.68 o 
   2   7  28       54.96      113.53     41.98 o 
   3   7  28      358.34      346.09     60.75 o 
   4   7  28       51.98      138.80    111.22 o 
   0   8  28       49.32       66.86     49.62 o 
   1   8  28       85.38       66.08    103.02 o 
   2   8  28      156.03      199.40     44.30 o 
   3   8  28      166.30      133.47     56.15 o 
   4   8  28       23.98       20.90     62.10 o 
   0   9  28       47.63       50.88     50.88 o 
   1   9  28       12.07       21.07     37.96 o 
   2   9  28       99.80        6.25     42.85 o 
   3   9  28      101.35      105.24     50.67 o 
   0  10  28       18.36     -151.79    151.79 o 
   1  10  28       62.28       50.68     69.31 o 
   2  10  28        8.40      -33.22     62.33 o 
   3  10  28      234.89      286.78     59.70 o 
   0  11  28       42.83       46.25     71.48 o 
   1  11  28      209.92      230.60     58.42 o 
   2  11  28       12.54       -9.48     56.29 o 
   0  12  28        0.05      -92.92     92.92 o 
   1  12  28      123.26      -29.39    113.33 o 
   1   0  29       30.92      151.79     63.91 o 
   2   0  29        6.02      -29.85     55.08 o 
   3   0  29        3.52      -63.07     63.07 o 
   4   0  29        6.38        8.41     76.10 o 
   0   1  29        0.87       -4.20     72.32 o 
   1   1  29       13.87       53.56     48.35 o 
   2   1  29       27.96       16.92     38.80 o 
   3   1  29      275.84      250.65     42.41 o 
   4   1  29      175.57      127.07     43.07 o 
   0   2  29      317.07      277.59     71.50 o 
   1   2  29       87.14       95.72    169.88 o 
   2   2  29      283.54      299.51     56.14 o 
   3   2  29      122.74       26.79     38.52 o 
   4   2  29       20.19      -41.61     41.61 o 
   0   3  29       98.70      147.17     67.70 o 
   1   3  29       39.78      -24.13     45.76 o 
   2   3  29       17.98       -0.16     73.16 o 
   3   3  29        2.08      -45.74     45.74 o 
   4   3  29       76.15       57.83     49.54 o 
   0   4  29       53.31      264.90    101.33 o 
   1   4  29       43.01       21.32     46.16 o 
   2   4  29       80.76      121.34     56.00 o 
   3   4  29      315.16      328.24    115.24 o 
   4   4  29      153.41       24.02     41.39 o 
   0   5  29       76.73       16.82     79.47 o 
   1   5  29       74.41       -1.89     47.59 o 
   2   5  29       47.50      133.94     99.02 o 
   3   5  29       45.19      107.22     86.20 o 
   4   5  29       39.08       -2.00    134.13 o 
   0   6  29       23.55       75.68     87.88 o 
   1   6  29       47.56      -50.25     50.25 o 
   2   6  29       20.41       46.54     45.03 o 
   3   6  29      220.97      201.71     47.58 o 
   0   7  29        1.19       54.66     58.44 o 
   1   7  29       85.24      102.39     44.09 o 
   2   7  29       46.84       61.03     46.26 o 
   3   7  29      285.23      282.21     64.78 o 
   0   8  29      204.85      365.87     71.91 o 
   1   8  29      173.27      105.08     90.41 o 
   2   8  29      113.53      189.20     96.72 o 
   3   8  29      139.01      213.96    103.24 o 
   0   9  29       34.04      457.89    194.26 o 
   1   9  29       15.20      -67.72     67.72 o 
   2   9  29       74.55       15.35    170.30 o 
   0  10  29        2.28      159.77     91.66 o 
   1  10  29       67.61      -73.42     73.42 o 
   0   0  30      397.39      256.58    143.43 o 
   1   0  30        3.57        8.41     50.88 o 
   2   0  30       27.19       42.05     58.87 o 
   3   0  30       20.37       21.02     88.30 o 
   0   1  30       29.91      -84.09     84.09 o 
   1   1  30       33.99      -35.26     39.20 o 
   2   1  30      104.18      145.27     48.76 o 
   3   1  30      168.24      271.81    140.87 o 
   0   2  30        2.50      -92.92     92.92 o 
   1   2  30       51.10      -14.61     49.25 o 
   2   2  30       17.75       44.15     67.06 o 
   3   2  30       13.50        4.77     66.85 o 
   0   3  30      156.95      105.13    100.92 o 
   1   3  30      161.75      116.39     64.30 o 
   2   3  30       96.16      151.80     49.15 o 
   3   3  30        7.11       31.41     50.45 o 
   0   4  30      149.79      179.98     79.90 o 
   1   4  30       26.17       85.28     52.58 o 
   2   4  30       15.83      172.39     53.32 o 
   3   4  30      273.52      215.11     80.33 o 
   0   5  30        0.25       66.85     58.44 o 
   1   5  30      218.20      360.87     87.89 o 
   2   5  30       18.39       61.83    155.36 o 
   3   5  30      115.76       -7.48    172.62 o 
   0   6  30       87.36      130.35     71.06 o 
   1   6  30       10.92       39.93     41.62 o 
   2   6  30        4.41      -54.64     54.64 o 
   0   7  30        0.03      201.82     68.11 o 
   1   7  30      103.12      219.54     64.97 o 
   2   7  30       97.48       82.80    100.92 o 
   0   8  30        9.07      -95.86     95.86 o 
   1   8  30      199.19      197.17     86.21 o 
   1   0  31      109.15      108.91     67.70 o 
   2   0  31        9.34     -164.82    164.82 o 
   0   1  31        0.23       37.84     88.72 o 
   1   1  31      257.92      190.11     94.63 o 
   2   1  31       23.52       41.72     59.62 o 
   0   2  31        9.90      198.04    113.10 o 
   1   2  31      111.01       14.69     57.35 o 
   2   2  31       20.05       69.80    125.51 o 
   0   3  31       60.79      341.43    112.69 o 
   1   3  31       18.21        1.53     48.45 o 
   0   4  31        0.28       46.25     76.10 o 
   1   4  31        7.16       56.79     46.26 o 
   0   5  31       23.11        4.20     63.91 o 
                                                 
